# Supplementary material for: Technological rejection in regions of early gold innovation revealed by geospatial analysis
Source: Sci Rep. 2021 Oct 13;11:20255. doi: 10.1038/s41598-021-98514-7 (PMC8514478; doi:10.1038/s41598-021-98514-7)
Supplement: Supplementary file 2 — Supplementary Dataset S1. [file 41598_2021_98514_MOESM2_ESM.xlsx]

## Sheet: Object List
DB#	Object Type	Site	Site sub-division (e.g. grave #)	Chronological Categorization	Chronological Information as Reported in Source(s)	Working techniques, Additional Description	Reference	Illustrated?	Additional Notes
1	Goblet	Trialeti	Kurgan XVII (Shepaki Kurgan #4)	2500-1500	MBA; 18th-17th c. BC	Filligree, granulation, Composite materials. Carnelian and turquoise stone or glass.	Kuftin 1941, 421; Zhorzhikashvili and Gogadze 1974, p. 97-98.	Y
2
3	bead	Sapar Kharaba	Grave #15	1500-800	LBA II, 15th-14th c. BC	Sheetwork, Scoring/Incising, tubular	Narimanishvili 2010, Pl. XXIV 19	Y
4	bead	Sapar Kharaba	Grave #6	1500-800	LBA II, 15th-14th c. BC	Sheetwork, Scoring/Incising, tubular	Narimanishvili 2010, Pl. XXIV 20	Y	May duplicate DB#s 10, 11, 12; left in because DB#4 is clearly a full bead, others may be separate scraps
5	bead	Sapar Kharaba	Grave #84	1500-800	LBA II, 15th-14th c. BC	Sheetwork, Scoring/Incising, tubular	Narimanishvili 2010, Pl. XXIV 21	Y
6	bead	Sapar Kharaba	Grave #56	1500-800	LBA II, 15th-14th c. BC	Sheetwork, Scoring/Incising, tubular	Narimanishvili 2010, Pl. XXIV 22	Y
7	bead	Sapar Kharaba	Grave #84	1500-800	LBA II, 15th-14th c. BC	Sheetwork, Scoring/Incising, tubular	Narimanishvili 2010, Pl. XXIV 23	Y
8	bead	Sapar Kharaba	Grave #84	1500-800	LBA II, 15th-14th c. BC		Narimanishvili 2010, Pl. XXIV 24	Y
9	bead	Sapar Kharaba	Grave #84	1500-800	LBA II, 15th-14th c. BC		Narimanishvili 2010, Pl. XXIV 25	Y	Drawings suggest at least one more tubular bead from Sapar Kharaba #84
10	Sheet	Sapar Kharaba	Grave #6	1500-800	LBA II, 15th-14th c. BC		Hauptmann et al. 2010, p. 148	N	May duplicate DB# 4; left in because DB#4 is clearly a full bead, these many be separate scraps
11	Sheet	Sapar Kharaba	Grave #6	1500-800	LBA II, 15th-14th c. BC		Hauptmann et al. 2010, p. 148	N	May duplicate DB# 4; left in because DB#4 is clearly a full bead, these many be separate scraps
12	Sheet	Sapar Kharaba	Grave #6	1500-800	LBA II, 15th-14th c. BC		Hauptmann et al. 2010, p. 148	N	May duplicate DB# 4; left in because DB#4 is clearly a full bead, these many be separate scraps
13	Sheet	Beshtasheni	Grave #1	1500-800	LBA II, 15th-14th c. BC		Hauptmann et al. 2010, p. 148	N
14
15
16	bead	Tavkvetili	Kurgan #1	2500-1500	18th-17th c. BC		Hauptmann et al. 2010, p. 148	N
17	bead	Tavkvetili	Kurgan #1	2500-1500	18th-17th c. BC		Hauptmann et al. 2010, p. 148	N
18	bead	Tavkvetili	Kurgan #2	2500-1500	18th-17th c. BC		Hauptmann et al. 2010, p. 148	N
19	bead	Tavkvetili	Kurgan #2	2500-1500	18th-17th c. BC		Hauptmann et al. 2010, p. 148	N
20	bead	Tavkvetili	Kurgan #1	2500-1500	18th-17th c. BC		Hauptmann et al. 2010, p. 148	N
21	bead	Tavkvetili	Kurgan #1	2500-1500	18th-17th c. BC		Hauptmann et al. 2010, p. 148	N
22	bead	Tavkvetili	Kurgan #1	2500-1500	18th-17th c. BC		Hauptmann et al. 2010, p. 148	N
23	bead	Tavkvetili	Kurgan #2	2500-1500	18th-17th c. BC		Hauptmann et al. 2010, p. 148	N
24	bead	Tavkvetili	Kurgan #1	2500-1500	18th-17th c. BC		Hauptmann et al. 2010, p. 148	N
25	bead	Tavkvetili	Kurgan #1	2500-1500	18th-17th c. BC		Hauptmann et al. 2010, p. 148	N
26	bead	Tavkvetili	Kurgan #1	2500-1500	18th-17th c. BC		Hauptmann et al. 2010, p. 148	N
27	bead	Tavkvetili	Kurgan #1	2500-1500	18th-17th c. BC		Hauptmann et al. 2010, p. 148	N
28	bead	Tavkvetili	Kurgan #8	2500-1500	18th-17th c. BC		Hauptmann et al. 2010, p. 148	N
29	bead	Tavkvetili	Kurgan #8	2500-1500	18th-17th c. BC		Hauptmann et al. 2010, p. 148	N
30	bead	Tavkvetili	Kurgan #8	2500-1500	18th-17th c. BC		Hauptmann et al. 2010, p. 148	N
31	bead	Tavkvetili	Kurgan #8	2500-1500	18th-17th c. BC		Hauptmann et al. 2010, p. 148	N
32	bead	Tavkvetili	Kurgan #8	2500-1500	18th-17th c. BC		Hauptmann et al. 2010, p. 148	N
33	bead	Orozmani	Kurgan #2	2500-1500	18th-17th c. BC		Hauptmann et al. 2010, p. 148	N
34	Pin	Orozmani	Kurgan #2	2500-1500	18th-17th c. BC		Hauptmann et al. 2010, p. 148	N
35	Pin	Orozmani	Kurgan #2	2500-1500	18th-17th c. BC		Hauptmann et al. 2010, p. 148	N
36	Fragment	Orozmani	Kurgan #2	2500-1500	18th-17th c. BC		Hauptmann et al. 2010, p. 148	N
37	bead	Irganchai	Kurgan #4	2500-1500	18th-17th c. BC		Hauptmann et al. 2010, p. 148	N
38	Sheet	Irganchai	Kurgan #4	2500-1500	18th-17th c. BC		Hauptmann et al. 2010, p. 148	N
39	Sheet	Irganchai	Kurgan #4	2500-1500	18th-17th c. BC		Hauptmann et al. 2010, p. 148	N
40	Sheet	Irganchai	Kurgan #9	2500-1500	18th-17th c. BC		Hauptmann et al. 2010, p. 148	N
41	Sheet	Irganchai	Kurgan #9	2500-1500	18th-17th c. BC		Hauptmann et al. 2010, p. 148	N
42	bead	Irganchai	Kurgan #9	2500-1500	18th-17th c. BC		Hauptmann et al. 2010, p. 148	N
43	bead	Irganchai	Kurgan #9	2500-1500	18th-17th c. BC		Hauptmann et al. 2010, p. 148	N
44	bead	Irganchai	Kurgan #9	2500-1500	18th-17th c. BC		Hauptmann et al. 2010, p. 148	N
45	bead	Irganchai	Kurgan #9	2500-1500	18th-17th c. BC		Hauptmann et al. 2010, p. 148	N
46	bead	Irganchai	Kurgan #9	2500-1500	18th-17th c. BC		Hauptmann et al. 2010, p. 148	N
47	bead	Irganchai	Kurgan #9	2500-1500	18th-17th c. BC		Hauptmann et al. 2010, p. 148	N
48	bead	Irganchai	Kurgan #9	2500-1500	18th-17th c. BC		Hauptmann et al. 2010, p. 148	N
49	bead	Irganchai	Kurgan #9	2500-1500	18th-17th c. BC		Hauptmann et al. 2010, p. 148	N
50	bead	Irganchai	Kurgan #9	2500-1500	18th-17th c. BC		Hauptmann et al. 2010, p. 148	N
51	bead	Irganchai	Kurgan #9	2500-1500	18th-17th c. BC		Hauptmann et al. 2010, p. 148	N
52	Object	Irganchai	Kurgan #9	2500-1500	18th-17th c. BC		Hauptmann et al. 2010, p. 148	N
53
54
55
56
57
58	Object	Gokhebi	Kurgan	2500-1500	19th-18th c. BC		Hauptmann et al. 2010, p. 148	N
59	Pendant with spiral	Gantiadi	Grave #141	800-500	8th/7th c. BC		Hauptmann et al. 2010, p. 148	N
60	Pendant	Gantiadi	Grave #141	800-500	8th/7th c. BC		Hauptmann et al. 2010, p. 148	N
61	Sheet	Mravaltskali	Kurgan #4	2500-1500	2000-1500 BC		Hauptmann et al. 2010, p. 148	N
62	Pinhead	Mravaltskali	Kurgan #4	2500-1500	2000-1500 BC		Hauptmann et al. 2010, p. 148	N
63	Pinhead	Mravaltskali	Kurgan #4	2500-1500	2000-1500 BC		Hauptmann et al. 2010, p. 148	N
64	bead	Mravaltskali	Kurgan #4	2500-1500	2000-1500 BC		Hauptmann et al. 2010, p. 148	N
65	Sheet	Mravaltskali	Kurgan #4	2500-1500	2000-1500 BC		Hauptmann et al. 2010, p. 148	N
66	Sheet	Mravaltskali	Kurgan #4	2500-1500	2000-1500 BC		Hauptmann et al. 2010, p. 148	N
67	Sheet	Mravaltskali	Kurgan #4	2500-1500	2000-1500 BC		Hauptmann et al. 2010, p. 148	N
68	Sheet	Mravaltskali	Kurgan #4	2500-1500	2000-1500 BC		Hauptmann et al. 2010, p. 148	N
69	bead	Mravaltskali	Kurgan #4	2500-1500	2000-1500 BC		Hauptmann et al. 2010, p. 148	N
70	bead	Mravaltskali	Kurgan #4	2500-1500	2000-1500 BC		Hauptmann et al. 2010, p. 148	N
71	bead	Mravaltskali	Kurgan #4	2500-1500	2000-1500 BC		Hauptmann et al. 2010, p. 148	N
72	bead	Mravaltskali	Kurgan #4	2500-1500	2000-1500 BC		Hauptmann et al. 2010, p. 148	N
73	bead	Mravaltskali	Kurgan #4	2500-1500	2000-1500 BC		Hauptmann et al. 2010, p. 148	N
74	bead	Mravaltskali	Kurgan #4	2500-1500	2000-1500 BC		Hauptmann et al. 2010, p. 148	N
75	bead	Mravaltskali	Kurgan #4	2500-1500	2000-1500 BC		Hauptmann et al. 2010, p. 148	N
76	Pinhead	Gantiadi		2500-1500	2000-1500 BC	composite materials, on silver pin	Hauptmann et al. 2010, p. 148	N
77	Pinhead	Gantiadi		2500-1500	2000-1500 BC	composite materials, on silver pin	Hauptmann et al. 2010, p. 148	N
78	Pinhead	Gantiadi		2500-1500	2000-1500 BC	composite materials, on silver pin	Hauptmann et al. 2010, p. 148	N
79
80
81
82
83
84
85
86
87
88	Belt Plate Fragment	Tsaishi	Grave Pit #1	800-500	8th/7th c. BC		Papuashvili 2012, p. 66
89	Ring	Tsaishi	Grave Pit #1	800-500	8th/7th c. BC		Papuashvili 2012, p. 66
90	Ring	Tsaishi	Grave Pit #1	800-500	8th/7th c. BC		Papuashvili 2012, p. 66
91	Ring	Tsaishi	Grave Pit #1	800-500	8th/7th c. BC		Papuashvili 2012, p. 66
92	Ring	Tsaishi	Grave Pit #1	800-500	8th/7th c. BC		Papuashvili 2012, p. 66
93	Ring	Tsaishi	Grave Pit #1	800-500	8th/7th c. BC		Papuashvili 2012, p. 66
94	Ring	Tsaishi	Grave Pit #1	800-500	8th/7th c. BC		Papuashvili 2012, p. 66
95	Ring	Tsaishi	Grave Pit #1	800-500	8th/7th c. BC		Papuashvili 2012, p. 66
96	Ring	Tsaishi	Grave Pit #1	800-500	8th/7th c. BC		Papuashvili 2012, p. 66
97	Ring	Tsaishi	Grave Pit #1	800-500	8th/7th c. BC		Papuashvili 2012, p. 66
98	Ring	Tsaishi	Grave Pit #1	800-500	8th/7th c. BC		Papuashvili 2012, p. 66
99	Ring	Tsaishi	Grave Pit #1	800-500	8th/7th c. BC		Papuashvili 2012, p. 66
100	Ring	Tsaishi	Grave Pit #1	800-500	8th/7th c. BC		Papuashvili 2012, p. 66
101	"Suspension"	Tsaishi	Grave Pit #1	800-500	8th/7th c. BC		Papuashvili 2012, p. 66
102	"Suspension"	Tsaishi	Grave Pit #1	800-500	8th/7th c. BC		Papuashvili 2012, p. 66
103	"Suspension"	Tsaishi	Grave Pit #1	800-500	8th/7th c. BC		Papuashvili 2012, p. 66
104	"Suspension"	Tsaishi	Grave Pit #1	800-500	8th/7th c. BC		Papuashvili 2012, p. 66
105	"Suspension"	Tsaishi	Grave Pit #1	800-500	8th/7th c. BC		Papuashvili 2012, p. 66
106	"Suspension"	Tsaishi	Grave Pit #1	800-500	8th/7th c. BC		Papuashvili 2012, p. 66
107	"Suspension"	Tsaishi	Grave Pit #1	800-500	8th/7th c. BC		Papuashvili 2012, p. 66
108	"Suspension"	Tsaishi	Grave Pit #1	800-500	8th/7th c. BC		Papuashvili 2012, p. 66
109	"Suspension"	Tsaishi	Grave Pit #1	800-500	8th/7th c. BC		Papuashvili 2012, p. 66
110	"Suspension"	Tsaishi	Grave Pit #1	800-500	8th/7th c. BC		Papuashvili 2012, p. 66
111	"Suspension"	Tsaishi	Grave Pit #1	800-500	8th/7th c. BC		Papuashvili 2012, p. 66
112	"Suspension"	Tsaishi	Grave Pit #1	800-500	8th/7th c. BC		Papuashvili 2012, p. 66
113	Unknown	Tsaishi	Grave Pit #1	800-500	8th/7th c. BC		Papuashvili 2012, p. 66
114	Unknown	Tsaishi	Grave Pit #1	800-500	8th/7th c. BC		Papuashvili 2012, p. 66
115	Unknown	Tsaishi	Grave Pit #1	800-500	8th/7th c. BC		Papuashvili 2012, p. 66
116	Belt Plate Fragment	Tsaishi	Grave Pit #2	800-500	8th/7th c. BC		Papuashvili 2012, p 68
117	Ring	Tsaishi	Grave Pit #2	800-500	8th/7th c. BC		Papuashvili 2012, p 68
118	Ring	Tsaishi	Grave Pit #2	800-500	8th/7th c. BC		Papuashvili 2012, p 68
119	Ring	Tsaishi	Grave Pit #2	800-500	8th/7th c. BC		Papuashvili 2012, p 68
120	Ring	Tsaishi	Grave Pit #2	800-500	8th/7th c. BC		Papuashvili 2012, p 68
121	Ring	Tsaishi	Grave Pit #2	800-500	8th/7th c. BC		Papuashvili 2012, p 68
122	Volute Coil	Tsaishi	Grave Pit #2	800-500	8th/7th c. BC		Papuashvili 2012, p 68
123	Volute Coil	Tsaishi	Grave Pit #2	800-500	8th/7th c. BC		Papuashvili 2012, p 68
124	"Suspension"	Tsaishi	Grave Pit #2	800-500	8th/7th c. BC		Papuashvili 2012, p 68
125	"Suspension"	Tsaishi	Grave Pit #2	800-500	8th/7th c. BC		Papuashvili 2012, p 68
126	"Suspension"	Tsaishi	Grave Pit #2	800-500	8th/7th c. BC		Papuashvili 2012, p 68
127	"Suspension"	Tsaishi	Grave Pit #2	800-500	8th/7th c. BC		Papuashvili 2012, p 68
128	"Suspension"	Tsaishi	Grave Pit #2	800-500	8th/7th c. BC		Papuashvili 2012, p 68
129	"Suspension"	Tsaishi	Grave Pit #2	800-500	8th/7th c. BC		Papuashvili 2012, p 68
130	"Suspension"	Tsaishi	Grave Pit #2	800-500	8th/7th c. BC		Papuashvili 2012, p 68
131	"Suspension"	Tsaishi	Grave Pit #2	800-500	8th/7th c. BC		Papuashvili 2012, p 68
132	"Suspension"	Tsaishi	Grave Pit #2	800-500	8th/7th c. BC		Papuashvili 2012, p 68
133	bead	Metsamor		1500-800	12th-9th c. BC; Iron I	Rolled sheet	Jakubiak 2017, p. 561, 559	Y	Elsewhere in the article is mentioned a destruction layer in the early 8th c., so this necklace may date to the later part of this period.
134	bead	Metsamor		1500-800	12th-9th c. BC; Iron I	Rolled sheet, with decoration, possibly re-used?	Jakubiak 2017, p. 561, 559	Y	Elsewhere in the article is mentioned a destruction layer in the early 8th c., so this necklace may date to the later part of this period.
135	bead	Metsamor		1500-800	LBA (LBAIII/Iron I in another part of the paper); 15th-12th c. BC	Flatted bead with tubular mid-rib	Jakubiak 2017, p. 565	Y	parallels of this beads to Marlik, Lchashen, tomb 60 in Metsamor
136	Pendant	Metsamor		1500-800	LBA (LBAIII/Iron I in another part of the paper); 15th-12th c. BC	Lunette pendant of sheetmetal	Jakubiak 2017, p. 565	Y	parallels of this beads to Marlik, Lchashen, tomb 60 in Metsamor
137	bead	Metsamor		1500-800	LBA (LBAIII/Iron I in another part of the paper); 15th-12th c. BC	Cage bead; wirework	Jakubiak 2017, p. 565	Y	parallels of this beads to Marlik, Lchashen, tomb 60 in Metsamor
138	bead	Metsamor		1500-800	LBA (LBAIII/Iron I in another part of the paper); 15th-12th c. BC	Granulation bead	Jakubiak 2017, p. 565	Y	parallels of this beads to Marlik, Lchashen, tomb 60 in Metsamor
139	bead	Metsamor		1500-800	LBA (LBAIII/Iron I in another part of the paper); 15th-12th c. BC	tight wire spiral forming bead	Jakubiak 2017, p. 565	Y	parallels of this beads to Marlik, Lchashen, tomb 60 in Metsamor
140	bead	Metsamor		1500-800	LBA (LBAIII/Iron I in another part of the paper); 15th-12th c. BC		Jakubiak 2017, p. 565	N	parallels of this beads to Marlik, Lchashen, tomb 60 in Metsamor
141	bead	Metsamor		1500-800	LBA (LBAIII/Iron I in another part of the paper); 15th-12th c. BC		Jakubiak 2017, p. 565	N	parallels of this beads to Marlik, Lchashen, tomb 60 in Metsamor
142	bead	Metsamor		1500-800	LBA (LBAIII/Iron I in another part of the paper); 15th-12th c. BC		Jakubiak 2017, p. 565	N	parallels of this beads to Marlik, Lchashen, tomb 60 in Metsamor
143	bead	Metsamor		1500-800	LBA (LBAIII/Iron I in another part of the paper); 15th-12th c. BC		Jakubiak 2017, p. 565	N	parallels of this beads to Marlik, Lchashen, tomb 60 in Metsamor
144	bead	Metsamor		1500-800	LBA (LBAIII/Iron I in another part of the paper); 15th-12th c. BC		Jakubiak 2017, p. 565	N	parallels of this beads to Marlik, Lchashen, tomb 60 in Metsamor
145	bead	Metsamor		1500-800	LBA (LBAIII/Iron I in another part of the paper); 15th-12th c. BC		Jakubiak 2017, p. 565	N	parallels of this beads to Marlik, Lchashen, tomb 60 in Metsamor
146	bead	Metsamor		1500-800	LBA (LBAIII/Iron I in another part of the paper); 15th-12th c. BC		Jakubiak 2017, p. 565	N	parallels of this beads to Marlik, Lchashen, tomb 60 in Metsamor
147	bead	Metsamor		1500-800	LBA (LBAIII/Iron I in another part of the paper); 15th-12th c. BC		Jakubiak 2017, p. 565	N	parallels of this beads to Marlik, Lchashen, tomb 60 in Metsamor
148	bead	Metsamor		1500-800	LBA (LBAIII/Iron I in another part of the paper); 15th-12th c. BC		Jakubiak 2017, p. 565	N	parallels of this beads to Marlik, Lchashen, tomb 60 in Metsamor
149	bead	Metsamor		1500-800	LBA (LBAIII/Iron I in another part of the paper); 15th-12th c. BC		Jakubiak 2017, p. 565	N	parallels of this beads to Marlik, Lchashen, tomb 60 in Metsamor
150	bead	Metsamor		1500-800	LBA (LBAIII/Iron I in another part of the paper); 15th-12th c. BC		Jakubiak 2017, p. 565	N	parallels of this beads to Marlik, Lchashen, tomb 60 in Metsamor
151	bead	Metsamor		1500-800	LBA (LBAIII/Iron I in another part of the paper); 15th-12th c. BC		Jakubiak 2017, p. 565	N	parallels of this beads to Marlik, Lchashen, tomb 60 in Metsamor
152	bead	Metsamor		1500-800	LBA (LBAIII/Iron I in another part of the paper); 15th-12th c. BC		Jakubiak 2017, p. 565	N	parallels of this beads to Marlik, Lchashen, tomb 60 in Metsamor
153	bead	Metsamor		1500-800	LBA (LBAIII/Iron I in another part of the paper); 15th-12th c. BC		Jakubiak 2017, p. 565	N	parallels of this beads to Marlik, Lchashen, tomb 60 in Metsamor
154	bead	Metsamor		1500-800	LBA (LBAIII/Iron I in another part of the paper); 15th-12th c. BC		Jakubiak 2017, p. 565	N	parallels of this beads to Marlik, Lchashen, tomb 60 in Metsamor
155	bead	Metsamor		1500-800	LBA (LBAIII/Iron I in another part of the paper); 15th-12th c. BC		Jakubiak 2017, p. 565	N	parallels of this beads to Marlik, Lchashen, tomb 60 in Metsamor
156	bead	Metsamor		1500-800	LBA (LBAIII/Iron I in another part of the paper); 15th-12th c. BC		Jakubiak 2017, p. 565	N	parallels of this beads to Marlik, Lchashen, tomb 60 in Metsamor
157	bead	Metsamor		1500-800	LBA (LBAIII/Iron I in another part of the paper); 15th-12th c. BC		Jakubiak 2017, p. 565	N	parallels of this beads to Marlik, Lchashen, tomb 60 in Metsamor
158
159
160	Ring	Ergeta	Site I, Collective Grave #5	800-500	8th/7th c. BC (according to Papuashvili 2011)	Electrum	Mikeladze et al 1985, p 39	N
161	Ring	Ergeta	Site I, Collective Grave #5	800-500	8th/7th c. BC (according to Papuashvili 2011)	Electrum	Mikeladze et al 1985, p 39	N
162	Ring	Ergeta	Site I, Collective Grave #5	800-500	8th/7th c. BC (according to Papuashvili 2011)	Electrum	Mikeladze et al 1985, p 39	N
163	Ring	Ergeta	Site I, Collective Grave #5	800-500	8th/7th c. BC (according to Papuashvili 2011)	Electrum	Mikeladze et al 1985, p 39	N
164	Ring	Ergeta	Site I, Collective Grave #5	800-500	8th/7th c. BC (according to Papuashvili 2011)	Electrum	Mikeladze et al 1985, p 39	N
165	Ring	Ergeta	Site I, Collective Grave #5	800-500	8th/7th c. BC (according to Papuashvili 2011)	Electrum	Mikeladze et al 1985, p 39	N
166	Ring	Ergeta	Site I, Collective Grave #5	800-500	8th/7th c. BC (according to Papuashvili 2011)	Electrum	Mikeladze et al 1985, p 39	N
167	Temporal Ring	Ergeta	Site I, Collective Grave #5	800-500	8th/7th c. BC (according to Papuashvili 2011)		Mikeladze et al 1985, p 39	Y
168	Temporal Ring	Ergeta	Site I, Collective Grave #5	800-500	8th/7th c. BC (according to Papuashvili 2011)		Mikeladze et al 1985, p 39	Y
170	Ring-pendants	Ergeta	Site I, Collective Grave #6	800-500	7th c. BC (according to Papuashvili 2011)		Mikeladze et al 1985, p 39	Y
171	Ring-pendants	Ergeta	Site I, Collective Grave #6	800-500	7th c. BC (according to Papuashvili 2011)		Mikeladze et al 1985, p 39	Y
172	Gold setting for a silver pendant	Ergeta	Site III, Collective Grave #1	800-500	6th c. BC (according to Mikeladze 1984), 7th/6th c. BC Papuashvili 2011.		Mikeladze et al 1984, p. 24	?
173	bead	Ergeta	Site III, Collective Grave #1	800-500	6th c. BC (according to Mikeladze 1984), 7th/6th c. BC Papuashvili 2011.	of gold foil	Mikeladze et al 1984, p. 24	?	no exact number given, but listed as plural so entered as minumum two. However, the phrasing includes other materials, so this much be treated with caution
174	bead	Ergeta	Site III, Collective Grave #1	800-500	6th c. BC (according to Mikeladze 1984), 7th/6th c. BC Papuashvili 2011.	of gold foil	Mikeladze et al 1984, p. 24	?	no exact number given, but listed as plural so entered as minumum two. However, the phrasing includes other materials, so this much be treated with caution
175	bead	Tsitsmatiani	"Nameless" Kurgan	2500-1500	MBA	bead was found on the neck of a skeleton of a looter in a pit	Pitskhelauri et al 1984, p. 26-27	N
176	bead	Saduga	Kurgan #4	2500-1500	MBA; Trialeti Culture	kurgan also had potentially early example of a vessel type (white paint added post-firing) typical of the late MBA-early LBA, but most artifacts, including the bead are classic MBA.	Pitskhelauri et al 1984, p. 27	Y
177	bead	Ananauri	Big Kurgan #3	2500-1500	2400 BC	Spherical	Makharadze et al 2016, p. 315	Y
178	bead	Ananauri	Big Kurgan #3	2500-1500	2400 BC	Spherical	Makharadze et al 2016, p. 315	Y
179	bead	Ananauri	Big Kurgan #3	2500-1500	2400 BC	Spherical	Makharadze et al 2016, p. 315	Y
180	bead	Ananauri	Big Kurgan #3	2500-1500	2400 BC	Spherical	Makharadze et al 2016, p. 315	Y
181	bead	Ananauri	Big Kurgan #3	2500-1500	2400 BC	Spherical	Makharadze et al 2016, p. 315	Y
182	bead	Ananauri	Big Kurgan #3	2500-1500	2400 BC	Spherical	Makharadze et al 2016, p. 315	Y
183	bead	Ananauri	Big Kurgan #3	2500-1500	2400 BC	Spherical	Makharadze et al 2016, p. 315	Y
184	bead	Ananauri	Big Kurgan #3	2500-1500	2400 BC	Spherical	Makharadze et al 2016, p. 315	Y
185	bead	Ananauri	Big Kurgan #3	2500-1500	2400 BC	Spherical	Makharadze et al 2016, p. 315	Y
186	bead	Ananauri	Big Kurgan #3	2500-1500	2400 BC	Spherical	Makharadze et al 2016, p. 315	Y
187	bead	Ananauri	Big Kurgan #3	2500-1500	2400 BC	Spherical	Makharadze et al 2016, p. 315	Y
188	bead	Ananauri	Big Kurgan #3	2500-1500	2400 BC	Spherical	Makharadze et al 2016, p. 315	Y
189	bead	Ananauri	Big Kurgan #3	2500-1500	2400 BC	Spherical	Makharadze et al 2016, p. 315	Y
190	bead	Ananauri	Big Kurgan #3	2500-1500	2400 BC	Spherical	Makharadze et al 2016, p. 315	Y
191	bead	Ananauri	Big Kurgan #3	2500-1500	2400 BC	Spherical	Makharadze et al 2016, p. 315	Y
192	bead	Ananauri	Big Kurgan #3	2500-1500	2400 BC	Spherical	Makharadze et al 2016, p. 315	Y
193	bead	Ananauri	Big Kurgan #3	2500-1500	2400 BC	Tubular	Makharadze et al 2016, p. 314	Y
194	Pendant	Ananauri	Big Kurgan #3	2500-1500	2400 BC	decolation of dots and lines similar to Tsnori lion and others ("false" granuation, achieved through casting?)	Makharadze et al 2016, p. 315	Y
195	Pendant	Ananauri	Big Kurgan #3	2500-1500	2400 BC	goblet-shaped, but tube does not extend through the "stem"	Makharadze et al 2016, p. 314	Y
196	bead	Ananauri	Big Kurgan #3	2500-1500	2400 BC	Spacer Beard or plaque with holes make of thick sheet, with protruding embossed bumps as decoration	Makharadze et al 2016, p. 314	Y
197	Pin head or pendant	Ananauri	Big Kurgan #3	2500-1500	2400 BC	double volute; reminiscent of Bedeni pin	Makharadze et al 2016, p. 314	Y
198	umbo/boss	Ananauri	Big Kurgan #3	2500-1500	2400 BC	line and circle decoration	Makharadze et al 2016, p. 314	Y
199	umbo/boss	Ananauri	Big Kurgan #3	2500-1500	2400 BC	line and circle decoration	Makharadze et al 2016, p. 314	Y
200	bead	Tsitelgori	Kurgan #1 (alt. site name: Novaya Ulyanovka)	1500-800	12th c. BC	Possible granulation (text unclear)	Dedabrishvili, 1979 p. 17-18; Abramishvili and Abramishvili 2008, p.352	N
201	bead	Tsitelgori	Kurgan #1 (alt. site name: Novaya Ulyanovka)	1500-800	12th c. BC	Possible granulation (text unclear)	Dedabrishvili, 1979 p. 17-18; Abramishvili and Abramishvili 2008, p.352	N
202	bead	Tsitelgori	Kurgan #1 (alt. site name: Novaya Ulyanovka)	1500-800	12th c. BC	Possible granulation (text unclear)	Dedabrishvili, 1979 p. 17-18; Abramishvili and Abramishvili 2008, p.352	N
203	Setting/"bead Shell"	Tsitelgori	Kurgan #1 (alt. site name: Novaya Ulyanovka)	1500-800	12th c. BC	Granulation	Dedabrishvili, 1979 p. 17-18; Abramishvili and Abramishvili 2008, p.352	N
204	Setting/"bead Shell"	Tsitelgori	Kurgan #1 (alt. site name: Novaya Ulyanovka)	1500-800	12th c. BC	Granulation	Dedabrishvili, 1979 p. 17-18; Abramishvili and Abramishvili 2008, p.352	N
205	Setting/"bead Shell"	Tsitelgori	Kurgan #1 (alt. site name: Novaya Ulyanovka)	1500-800	12th c. BC	Granulation	Dedabrishvili, 1979 p. 17-18; Abramishvili and Abramishvili 2008, p.352	N
206	Setting/"bead Shell"	Tsitelgori	Kurgan #1 (alt. site name: Novaya Ulyanovka)	1500-800	12th c. BC	Granulation	Dedabrishvili, 1979 p. 17-18; Abramishvili and Abramishvili 2008, p.352	N
207	bead	Tsnori	Kurgan #1	2500-1500	2nd half of 3rd millennium	Biconical, made from gold sheet	Dedabrishvili, 1979 p. 36; Ghambashidze et al. 2010, p. 426	Y
208	bead	Tsnori	Kurgan #1	2500-1500	2nd half of 3rd millennium	Biconical, made from gold sheet	Dedabrishvili, 1979 p. 36; Ghambashidze et al. 2010, p. 426	Y
209	bead	Tsnori	Kurgan #1	2500-1500	2nd half of 3rd millennium	Biconical, made from gold sheet	Dedabrishvili, 1979 p. 36; Ghambashidze et al. 2010, p. 426	Y
210	bead	Tsnori	Kurgan #1	2500-1500	2nd half of 3rd millennium	Biconical, made from gold sheet	Dedabrishvili, 1979 p. 36; Ghambashidze et al. 2010, p. 426	Y
211	bead	Tsnori	Kurgan #1	2500-1500	2nd half of 3rd millennium	Spool-shaped, possibly cast, without ribbing	Dedabrishvili, 1979 p. 36; Ghambashidze et al. 2010, p. 426	Y
212	bead	Tsnori	Kurgan #1	2500-1500	2nd half of 3rd millennium	Spool-shaped, possibly cast, without ribbing	Dedabrishvili, 1979 p. 36; Ghambashidze et al. 2010, p. 426	Y
213	bead	Tsnori	Kurgan #1	2500-1500	2nd half of 3rd millennium	Spool-shaped, possibly cast, without ribbing	Dedabrishvili, 1979 p. 36; Ghambashidze et al. 2010, p. 426	Y
214	bead	Tsnori	Kurgan #1	2500-1500	2nd half of 3rd millennium	Spool-shaped, possibly cast, without ribbing	Dedabrishvili, 1979 p. 36; Ghambashidze et al. 2010, p. 426	Y
215	bead	Tsnori	Kurgan #1	2500-1500	2nd half of 3rd millennium	Spool-shaped, possibly cast, without ribbing	Dedabrishvili, 1979 p. 36; Ghambashidze et al. 2010, p. 426	Y
216	Tube	Tsnori	Kurgan #1	2500-1500	2nd half of 3rd millennium	small tube or bead	Dedabrishvili, 1979 p. 36; Ghambashidze et al. 2010, p. 426	Y
217	Tube	Tsnori	Kurgan #1	2500-1500	2nd half of 3rd millennium	small tube or bead	Dedabrishvili, 1979 p. 36; Ghambashidze et al. 2010, p. 426	Y
218	Button	Tsnori	Kurgan #1	2500-1500	2nd half of 3rd millennium	described as "Button-shaped objects"	Dedabrishvili, 1979 p. 36; Ghambashidze et al. 2010, p. 427	Y
219	Button	Tsnori	Kurgan #1	2500-1500	2nd half of 3rd millennium	described as "Button-shaped objects"	Dedabrishvili, 1979 p. 36; Ghambashidze et al. 2010, p. 427	Y
220	Button	Tsnori	Kurgan #1	2500-1500	2nd half of 3rd millennium	described as "Button-shaped objects"	Dedabrishvili, 1979 p. 36; Ghambashidze et al. 2010, p. 427	Y
221	Button	Tsnori	Kurgan #1	2500-1500	2nd half of 3rd millennium	described as "Button-shaped objects"	Dedabrishvili, 1979 p. 36; Ghambashidze et al. 2010, p. 427	Y
222	Button	Tsnori	Kurgan #1	2500-1500	2nd half of 3rd millennium	described as "Button-shaped objects"	Dedabrishvili, 1979 p. 36; Ghambashidze et al. 2010, p. 427	Y
223	Button	Tsnori	Kurgan #1	2500-1500	2nd half of 3rd millennium	described as "Button-shaped objects"	Dedabrishvili, 1979 p. 36; Ghambashidze et al. 2010, p. 427	N
224	Tube	Tsnori	Kurgan #1	2500-1500	2nd half of 3rd millennium	made from gold sheet, possibly as a covering for wood	Dedabrishvili, 1979 p. 36; Ghambashidze et al. 2010, p. 427	Y
225	Lion Scupture	Tsnori	Kurgan #2	2500-1500	2nd half of 3rd millennium	Cast	Dedabrishvili, 1979 p. 41	Y
226	bead	Tsnori	Kurgan #2	2500-1500	2nd half of 3rd millennium	Biconical	Dedabrishvili, 1979 p. 42	Y
227	bead	Tsnori	Kurgan #2	2500-1500	2nd half of 3rd millennium	Biconical	Dedabrishvili, 1979 p. 42	Y
228	bead	Tsnori	Kurgan #2	2500-1500	2nd half of 3rd millennium	Biconical	Dedabrishvili, 1979 p. 42	Y
229	bead	Tsnori	Kurgan #2	2500-1500	2nd half of 3rd millennium	Biconical	Dedabrishvili, 1979 p. 42	Y
230	bead	Tsnori	Kurgan #2	2500-1500	2nd half of 3rd millennium	Biconical	Dedabrishvili, 1979 p. 42	Y
231	bead	Tsnori	Kurgan #2	2500-1500	2nd half of 3rd millennium	Biconical	Dedabrishvili, 1979 p. 42	Y
232	bead	Tsnori	Kurgan #2	2500-1500	2nd half of 3rd millennium	Biconical	Dedabrishvili, 1979 p. 42	Y
233	bead	Tsnori	Kurgan #2	2500-1500	2nd half of 3rd millennium	Biconical	Dedabrishvili, 1979 p. 42	Y
234	bead	Tsnori	Kurgan #2	2500-1500	2nd half of 3rd millennium	Biconical	Dedabrishvili, 1979 p. 42	Y
235	bead	Tsnori	Kurgan #2	2500-1500	2nd half of 3rd millennium	Biconical	Dedabrishvili, 1979 p. 42	Y
236	bead	Tsnori	Kurgan #2	2500-1500	2nd half of 3rd millennium	Biconical	Dedabrishvili, 1979 p. 42	Y
237	bead	Tsnori	Kurgan #2	2500-1500	2nd half of 3rd millennium	Biconical	Dedabrishvili, 1979 p. 42	Y
238	bead	Tsnori	Kurgan #2	2500-1500	2nd half of 3rd millennium	Biconical	Dedabrishvili, 1979 p. 42	Y
239	bead	Tsnori	Kurgan #2	2500-1500	2nd half of 3rd millennium	Biconical	Dedabrishvili, 1979 p. 42	Y
240	bead	Tsnori	Kurgan #2	2500-1500	2nd half of 3rd millennium	Biconical	Dedabrishvili, 1979 p. 42	Y
241	bead	Tsnori	Kurgan #2	2500-1500	2nd half of 3rd millennium	Biconical	Dedabrishvili, 1979 p. 42	Y
242	bead	Tsnori	Kurgan #2	2500-1500	2nd half of 3rd millennium	Biconical	Dedabrishvili, 1979 p. 42	Y
243	bead	Tsnori	Kurgan #2	2500-1500	2nd half of 3rd millennium	Biconical	Dedabrishvili, 1979 p. 42	Y
244	bead	Tsnori	Kurgan #2	2500-1500	2nd half of 3rd millennium	Biconical	Dedabrishvili, 1979 p. 42	Y
245	bead	Tsnori	Kurgan #2	2500-1500	2nd half of 3rd millennium	Biconical	Dedabrishvili, 1979 p. 42	Y
246	bead	Tsnori	Kurgan #2	2500-1500	2nd half of 3rd millennium	Biconical	Dedabrishvili, 1979 p. 42	Y
247	bead	Tsnori	Kurgan #2	2500-1500	2nd half of 3rd millennium	Biconical	Dedabrishvili, 1979 p. 42	Y
248	bead	Tsnori	Kurgan #2	2500-1500	2nd half of 3rd millennium	Biconical	Dedabrishvili, 1979 p. 42	Y
249	bead	Tsnori	Kurgan #2	2500-1500	2nd half of 3rd millennium	Biconical	Dedabrishvili, 1979 p. 42	Y
250	bead	Tsnori	Kurgan #2	2500-1500	2nd half of 3rd millennium	Biconical	Dedabrishvili, 1979 p. 42	Y
251	bead	Tsnori	Kurgan #2	2500-1500	2nd half of 3rd millennium	Biconical	Dedabrishvili, 1979 p. 42	Y
252	bead	Tsnori	Kurgan #2	2500-1500	2nd half of 3rd millennium	Biconical	Dedabrishvili, 1979 p. 42	Y
253	bead	Tsnori	Kurgan #2	2500-1500	2nd half of 3rd millennium	Biconical	Dedabrishvili, 1979 p. 42	Y
254	bead	Tsnori	Kurgan #2	2500-1500	2nd half of 3rd millennium	Biconical	Dedabrishvili, 1979 p. 42	Y
255	bead	Tsnori	Kurgan #2	2500-1500	2nd half of 3rd millennium	Biconical	Dedabrishvili, 1979 p. 42	Y
256	bead	Tsnori	Kurgan #2	2500-1500	2nd half of 3rd millennium	Biconical	Dedabrishvili, 1979 p. 42	Y
257	bead	Tsnori	Kurgan #2	2500-1500	2nd half of 3rd millennium	Biconical	Dedabrishvili, 1979 p. 42	Y
258	bead	Tsnori	Kurgan #2	2500-1500	2nd half of 3rd millennium	Biconical	Dedabrishvili, 1979 p. 42	Y
259	bead	Tsnori	Kurgan #2	2500-1500	2nd half of 3rd millennium	Biconical	Dedabrishvili, 1979 p. 42	Y
260	bead	Tsnori	Kurgan #2	2500-1500	2nd half of 3rd millennium	Biconical	Dedabrishvili, 1979 p. 42	Y
261	bead	Tsnori	Kurgan #2	2500-1500	2nd half of 3rd millennium	Biconical	Dedabrishvili, 1979 p. 42	Y
262	bead	Tsnori	Kurgan #2	2500-1500	2nd half of 3rd millennium	Biconical	Dedabrishvili, 1979 p. 42	Y
263	bead	Tsnori	Kurgan #2	2500-1500	2nd half of 3rd millennium	Biconical	Dedabrishvili, 1979 p. 42	Y
264	bead	Tsnori	Kurgan #2	2500-1500	2nd half of 3rd millennium	Biconical	Dedabrishvili, 1979 p. 42	Y
265	bead	Tsnori	Kurgan #2	2500-1500	2nd half of 3rd millennium	Biconical	Dedabrishvili, 1979 p. 42	Y
266	bead	Tsnori	Kurgan #2	2500-1500	2nd half of 3rd millennium	Biconical	Dedabrishvili, 1979 p. 42	Y
267	bead	Tsnori	Kurgan #2	2500-1500	2nd half of 3rd millennium	Biconical	Dedabrishvili, 1979 p. 42	Y
268	bead	Tsnori	Kurgan #2	2500-1500	2nd half of 3rd millennium	Biconical	Dedabrishvili, 1979 p. 42	Y
269	bead	Tsnori	Kurgan #2	2500-1500	2nd half of 3rd millennium	Biconical	Dedabrishvili, 1979 p. 42	Y
270	bead	Tsnori	Kurgan #2	2500-1500	2nd half of 3rd millennium	Biconical	Dedabrishvili, 1979 p. 42	Y
271	bead	Tsnori	Kurgan #2	2500-1500	2nd half of 3rd millennium	Biconical	Dedabrishvili, 1979 p. 42	Y
272	bead	Tsnori	Kurgan #2	2500-1500	2nd half of 3rd millennium	Biconical	Dedabrishvili, 1979 p. 42	Y
273	bead	Tsnori	Kurgan #2	2500-1500	2nd half of 3rd millennium	Biconical	Dedabrishvili, 1979 p. 42	Y
274	bead	Tsnori	Kurgan #2	2500-1500	2nd half of 3rd millennium	Biconical	Dedabrishvili, 1979 p. 42	Y
275	bead	Tsnori	Kurgan #2	2500-1500	2nd half of 3rd millennium	Biconical	Dedabrishvili, 1979 p. 42	Y
276	bead	Tsnori	Kurgan #2	2500-1500	2nd half of 3rd millennium	Biconical	Dedabrishvili, 1979 p. 42	Y
277	bead	Tsnori	Kurgan #2	2500-1500	2nd half of 3rd millennium	Biconical	Dedabrishvili, 1979 p. 42	Y
278	bead	Tsnori	Kurgan #2	2500-1500	2nd half of 3rd millennium	Biconical	Dedabrishvili, 1979 p. 42	Y
279	bead	Tsnori	Kurgan #2	2500-1500	2nd half of 3rd millennium	Biconical	Dedabrishvili, 1979 p. 42	Y
280	bead	Tsnori	Kurgan #2	2500-1500	2nd half of 3rd millennium	Biconical	Dedabrishvili, 1979 p. 42	Y
281	bead	Tsnori	Kurgan #2	2500-1500	2nd half of 3rd millennium	Biconical	Dedabrishvili, 1979 p. 42	Y
282	bead	Tsnori	Kurgan #2	2500-1500	2nd half of 3rd millennium	Biconical	Dedabrishvili, 1979 p. 42	Y
283	bead	Tsnori	Kurgan #2	2500-1500	2nd half of 3rd millennium	Biconical	Dedabrishvili, 1979 p. 42	Y
284	bead	Tsnori	Kurgan #2	2500-1500	2nd half of 3rd millennium	Biconical	Dedabrishvili, 1979 p. 42	Y
285	bead	Tsnori	Kurgan #2	2500-1500	2nd half of 3rd millennium	Biconical	Dedabrishvili, 1979 p. 42	Y
286	bead	Tsnori	Kurgan #2	2500-1500	2nd half of 3rd millennium	Biconical	Dedabrishvili, 1979 p. 42	Y
287	bead	Tsnori	Kurgan #2	2500-1500	2nd half of 3rd millennium	Biconical	Dedabrishvili, 1979 p. 42	Y
288	bead	Tsnori	Kurgan #2	2500-1500	2nd half of 3rd millennium	Biconical	Dedabrishvili, 1979 p. 42	Y
289
290
291
292
293	Ring	Mentesh Tepe	Kurgan	2500-1500	2495-2408 BC		Pecqueur et al. 2017
294	Spiral	Mentesh Tepe	Kurgan	2500-1500	2495-2408 BC		Pecqueur et al. 2017
295	bead	Mentesh Tepe	Kurgan	2500-1500	2495-2408 BC	Segmented bead	Pecqueur et al. 2017
296	bead	Mentesh Tepe	Kurgan	2500-1500	2495-2408 BC	Segmented bead	Pecqueur et al. 2017
297	bead	Mentesh Tepe	Kurgan	2500-1500	2495-2408 BC	Segmented bead	Pecqueur et al. 2017
298	bead	Mentesh Tepe	Kurgan	2500-1500	2495-2408 BC	Segmented bead	Pecqueur et al. 2017
299	bead	Mentesh Tepe	Kurgan	2500-1500	2495-2408 BC	Segmented bead	Pecqueur et al. 2017
300	bead	Mentesh Tepe	Kurgan	2500-1500	2495-2408 BC	Segmented bead	Pecqueur et al. 2017
301	bead	Mentesh Tepe	Kurgan	2500-1500	2495-2408 BC	Segmented bead	Pecqueur et al. 2017
302	bead	Mentesh Tepe	Kurgan	2500-1500	2495-2408 BC	Segmented bead	Pecqueur et al. 2017
303	bead	Mentesh Tepe	Kurgan	2500-1500	2495-2408 BC	Segmented bead	Pecqueur et al. 2017
304	bead	Mentesh Tepe	Kurgan	2500-1500	2495-2408 BC	Segmented bead	Pecqueur et al. 2017
305	bead	Mentesh Tepe	Kurgan	2500-1500	2495-2408 BC	Segmented bead	Pecqueur et al. 2017
306	bead	Mentesh Tepe	Kurgan	2500-1500	2495-2408 BC	Segmented bead	Pecqueur et al. 2017
307	Bucket	Trialeti	Kurgan XVII (Shepaki Kurgan #4)	2500-1500	MBA	Composite materials, gold trim for silver bucket	Kuftin 1941, p. 411; Zhorzhikashvili and Gogadze 1974, p.96	Y
308	bead	Nosiri	Hoard	800-500	1000-500 BC	Openwork bead	Kuftin 1941, p. 133	Y
309	bead	Nosiri	Hoard	800-500	1000-500 BC	Openwork bead	Kuftin 1941, p. 133	Y
310	bead	Nosiri	Hoard	800-500	1000-500 BC	Openwork bead	Kuftin 1941, p. 133	Y
311	bead	Nosiri	Hoard	800-500	1000-500 BC	Openwork bead	Kuftin 1941, p. 133	Y
312	bead	Nosiri	Hoard	800-500	1000-500 BC	Openwork bead	Kuftin 1941, p. 133	Y
313	Ring/pendant	Nosiri	Hoard	800-500	1000-500 BC	Granulation,in the shape of a hollow cylinder bend into a ring	Kuftin 1941, p. 133	Y
314	Spiral	Nosiri	Hoard	800-500	1000-500 BC	Granulation , twisted wire, animal head decoration	Kuftin 1941, p. 133	Y
315	Spiral	Nosiri	Hoard	800-500	1000-500 BC	Granulation , twisted wire, animal head decoration	Kuftin 1941, p. 133	Y
316	Spiral	Samurzakan	Hoard	800-500	Similarities to Nosiri hoard emphasized, but called "Late Bronze Age"; this must be an imprecise term	with flattened end	Kuftin 1941, p. 133	N	not the only objects in this hoard, but the only ones mentioned
317	Spiral	Samurzakan	Hoard	800-500	Similarities to Nosiri hoard emphasized, but called "Late Bronze Age"; this must be an imprecise term	with flattened end	Kuftin 1941, p. 133	N	not the only objects in this hoard, but the only ones mentioned
318	Ring	Nosiri	Hoard	800-500	1000-500 BC	Wirework	Kuftin 1941, p. 133-4	Y
319	Ring	Nosiri	Hoard	800-500	1000-500 BC	Wirework	Kuftin 1941, p. 133-4	Y
320	Pendant	Nosiri	Hoard	800-500	1000-500 BC	Wirework, granulation	Kuftin 1941, p. 133-4	Y
321	Pendant	Nosiri	Hoard	800-500	1000-500 BC	Wirework (twisted), granulation	Kuftin 1941, p. 133-4	Y
322	Vessel fragment	Nosiri	Hoard	800-500	1000-500 BC	with incised lion decoration	Kuftin 1941, p. 133-4	Y	similar to Metsamor lion sheet decoration
323	bead	Partskhanakanevi		800-500	1000-500 BC	Open wirework, twisted wires	Kuftin 1941, p. 135	Y	Kuftin mentions several items in the hoard which are not preserved in the Museum as of 1941.
324	bead	Partskhanakanevi		800-500	1000-500 BC	Open wirework, twisted wires	Kuftin 1941, p. 135	Y	Kuftin mentions several items in the hoard which are not preserved in the Museum as of 1941.
325	bead	Partskhanakanevi		800-500	1000-500 BC	Openwork	Kuftin 1941, p. 135	N	Kuftin mentions several items in the hoard which are not preserved in the Museum as of 1941.
326	bead	Partskhanakanevi		800-500	1000-500 BC	Openwork	Kuftin 1941, p. 135	N	Kuftin mentions several items in the hoard which are not preserved in the Museum as of 1941.
327	bead	Partskhanakanevi		800-500	1000-500 BC	Granualation, tubular axis, 4 cm	Kuftin 1941, p. 135	Y	Kuftin mentions several items in the hoard which are not preserved in the Museum as of 1941.
328	Pendant	Trialeti	Kurgan VIII	2500-1500	MBA	Composite materials (agate and carnelian); filigree?	Kuftin 1941, p.423; Zhorzhikashvili and Gogadze 1974, p. 81-82	Y	Published as necklace with DB#328-342
329	bead	Trialeti	Kurgan VIII	2500-1500	MBA	Large hollow bead; Composite materials (carnelian); filigree and granulation	Kuftin 1941, p.423; Zhorzhikashvili and Gogadze 1974, p. 81-82	Y	Published as necklace with DB#328-342
330	bead	Trialeti	Kurgan VIII	2500-1500	MBA	Large hollow bead; Filigree and/or granulation	Kuftin 1941, p.425; Zhorzhikashvili and Gogadze 1974, p. 81-82	Y	Published as necklace with DB#328-342
331	bead	Trialeti	Kurgan VIII	2500-1500	MBA	Large hollow bead; Filligree and/or granulation	Kuftin 1941, p.425; Zhorzhikashvili and Gogadze 1974, p. 81-82	Y	Published as necklace with DB#328-342
332	bead	Trialeti	Kurgan VIII	2500-1500	MBA	Large hollow bead; repoussé dots	Kuftin 1941, p.425; Zhorzhikashvili and Gogadze 1974, p. 81-82	Y	Published as necklace with DB#328-342
333	bead	Trialeti	Kurgan VIII	2500-1500	MBA	Large hollow bead; repoussé dots	Kuftin 1941, p.425; Zhorzhikashvili and Gogadze 1974, p. 81-82	Y	Published as necklace with DB#328-342
334	bead	Trialeti	Kurgan VIII	2500-1500	MBA	Large hollow bead; repoussé dots	Kuftin 1941, p.425; Zhorzhikashvili and Gogadze 1974, p. 81-82	Y	Published as necklace with DB#328-342
335	bead	Trialeti	Kurgan VIII	2500-1500	MBA	Large hollow bead	Kuftin 1941, p.425; Zhorzhikashvili and Gogadze 1974, p. 81-82	Y	Published as necklace with DB#328-342
336	bead	Trialeti	Kurgan VIII	2500-1500	MBA	Large hollow bead	Kuftin 1941, p.425; Zhorzhikashvili and Gogadze 1974, p. 81-82	Y	Published as necklace with DB#328-342
337	bead	Trialeti	Kurgan VIII	2500-1500	MBA	Large hollow bead	Kuftin 1941, p.425; Zhorzhikashvili and Gogadze 1974, p. 81-82	Y	Published as necklace with DB#328-342
338	bead	Trialeti	Kurgan VIII	2500-1500	MBA	Large hollow bead	Kuftin 1941, p.425; Zhorzhikashvili and Gogadze 1974, p. 81-82	Y	Published as necklace with DB#328-342
339	bead	Trialeti	Kurgan VIII	2500-1500	MBA	composite materials, encasing carnelian	Kuftin 1941, p.425; Zhorzhikashvili and Gogadze 1974, p. 81-82	Y	Published as necklace with DB#328-342
340	bead	Trialeti	Kurgan VIII	2500-1500	MBA	composite materials, encasing carnelian	Kuftin 1941, p.425; Zhorzhikashvili and Gogadze 1974, p. 81-82	Y	Published as necklace with DB#328-342
341	bead	Trialeti	Kurgan VIII	2500-1500	MBA	composite materials, encasing carnelian	Kuftin 1941, p.425; Zhorzhikashvili and Gogadze 1974, p. 81-82	Y	Published as necklace with DB#328-342
342	bead	Trialeti	Kurgan VIII	2500-1500	MBA	probably encased carnelian perviously, but seems to be missing	Kuftin 1941, p.425; Zhorzhikashvili and Gogadze 1974, p. 81-82	Y	Published as necklace with DB#328-342
343	Sheet	Trialeti	Kurgan VIII	2500-1500	MBA	Decorated (embossed/repoussé)	Kuftin 1941, p.427; Zhorzhikashvili and Gogadze 1974, p. 82	Y
344	Sheet	Trialeti	Kurgan VIII	2500-1500	MBA	Decorated (embossed/repoussé)	Kuftin 1941, p.427; Zhorzhikashvili and Gogadze 1974, p. 82	Y
345	Sheet	Trialeti	Kurgan VIII	2500-1500	MBA	Decorated (embossed/repoussé)	Kuftin 1941, p.427; Zhorzhikashvili and Gogadze 1974, p. 82	Y
346	Openwork clasp	Trialeti	Kurgan VIII	2500-1500	MBA	described as "agraph"; broken in ancient times, but was repaired	Kuftin 1941, p.427; Zhorzhikashvili and Gogadze 1974, p. 83	Y
347	Sheet/band	Trialeti	Kurgan VIII	2500-1500	MBA	three lines of repoussé dots	Kuftin 1941, p.427; Zhorzhikashvili and Gogadze 1974, p. 82	Y
348	Sheet/band	Trialeti	Kurgan VIII	2500-1500	MBA	line of repoussé dots and perforations	Kuftin 1941, p.427; Zhorzhikashvili and Gogadze 1974, p. 82	Y
349	Tube	Trialeti	Kurgan VIII	2500-1500	MBA	composite materials; copper backing	Kuftin 1941, p.427; Zhorzhikashvili and Gogadze 1974, p. 82	Y
350	Tube	Trialeti	Kurgan VIII	2500-1500	MBA	composite materials; copper backing	Kuftin 1941, p.427; Zhorzhikashvili and Gogadze 1974, p. 82	Y
351	bead	Trialeti	Kurgan IX	2500-1500	MBA	fragmentary	Kuftin 1941, p.427; Zhorzhikashvili and Gogadze 1974, p. 83	Y
352	Figurine	Trialeti	Kurgan V	2500-1500	MBA	Four-legged animal (mountain goat, horse, or deer). Eyes made with another materials; sheetwork	Kuftin 1941, p. 429-31, Zhorzhikashvili and Gogadze 1974, p. 71	Y
353	Statuette base	Trialeti	Kurgan V	2500-1500	MBA	Composite materials--stone and gold	Kuftin 1941, p. 429-31; Zhorzhikashvili and Gogadze 1974, p. 71	Y
354	Pin	Top Kar	Trialeti Kurgan #XXXVI	2500-1500	MBA	Composite materials--silver shaft with gold head, granulation, filligree, stones set in (not carnelian, apparently)	Kuftin 1941, p.429; Zhorzhikashvili and Gogadze 1974, p. 114	Y
355	Pin	Trialeti	Kurgan XVII (Shepaki Kurgan #4)	2500-1500	MBA	Composite materials--silver shaft with gold head with carnelian insets; granulation; filligree	Kuftin 1941, p.429; Zhorzhikashvili and Gogadze 1974, p. 96-97	Y
356	Pin	Trialeti	Kurgan XVII (Shepaki Kurgan #4)	2500-1500	MBA	Composite materials--silver shaft with gold head with stone insets (carnelian and rock crystal); granulation	Kuftin 1941, p.429; Zhorzhikashvili and Gogadze 1974, p. 97	Y
357	Spiral	Trialeti	Kurgan VIII	2500-1500	MBA	Rattle inside	Kuftin 1941, p. 431; Zhorzhikashvili and Gogadze 1974, p. 81	Y
358	Spiral	Trialeti	Kurgan VIII	2500-1500	MBA	Rattle inside	Kuftin 1941, p. 431; Zhorzhikashvili and Gogadze 1974, p. 81	Y
359	tube	Trialeti	Kurgan V	2500-1500	MBA	composite materials--copper backing. Cylindrical coverin	Kuftin 1941, p. 431; Zhorzhikashvili and Gogadze 1974, p. 71	Y
360	bead	Trialeti	Kurgan V	2500-1500	MBA	smooth, spherical	Kuftin 1941, p. 431, Zhorzhikashvili and Gogadze 1974, p. 72	Y
361	bead	Trialeti	Kurgan V	2500-1500	MBA	smooth, spherical	Kuftin 1941, p. 431, Zhorzhikashvili and Gogadze 1974, p. 72	Y
362	bead	Trialeti	Kurgan V	2500-1500	MBA	Ribbed	Kuftin 1941, p. 431, Zhorzhikashvili and Gogadze 1974, p. 72	Y
363	bead	Trialeti	Kurgan V	2500-1500	MBA	Ribbed	Kuftin 1941, p. 431, Zhorzhikashvili and Gogadze 1974, p. 72	Y
364	Sheet	Trialeti	Kurgan V	2500-1500	MBA	Granulation, Filigree, ribbon-like, with bent edges, described as "agraph"	Kuftin 1941, p. 431, Zhorzhikashvili and Gogadze 1974, p. 71	Y
365	Covering for "standard"	Trialeti	Kurgan VI	2500-1500	MBA	Embossed geometric decoration	Kuftin 1941, p. 433; Zhorzhikashvili and Gogadze 1974, p. 75-76	Y
366	Covering for "standard"	Trialeti	Kurgan XV	2500-1500	MBA	Lion decoration, repoussé	Kuftin 1941, p. 433-35; Zhorzhikashvili and Gogadze 1974, p. 89	Y
367	Tube	Trialeti	Kurgan XV	2500-1500	MBA	"pine-tree" repoussé decoration	Kuftin 1941, p. 435; Zhorzhikashvili and Gogadze 1974, p. 89-90	Y
368	Tube	Trialeti	Kurgan XV	2500-1500	MBA	"pine-tree" repoussé decoration	Kuftin 1941, p. 435; Zhorzhikashvili and Gogadze 1974, p. 89-90	Y
369	Tube	Trialeti	Kurgan XV	2500-1500	MBA	"pine-tree" repoussé decoration	Kuftin 1941, p. 435; Zhorzhikashvili and Gogadze 1974, p. 89-90	Y
370	Funnel	Trialeti	Kurgan XV	2500-1500	MBA	said to be "for brushes"	Kuftin 1941, p. 435; Zhorzhikashvili and Gogadze 1974, p. 90	Y
371	Funnel	Trialeti	Kurgan XV	2500-1500	MBA	said to be "for brushes"	Kuftin 1941, p. 435; Zhorzhikashvili and Gogadze 1974, p. 90	Y
372	Funnel	Trialeti	Kurgan XV	2500-1500	MBA	said to be "for brushes"	Kuftin 1941, p. 435; Zhorzhikashvili and Gogadze 1974, p. 90	Y
373	Cup	Trialeti	Kurgan VII	2500-1500	MBA	undecorated, with foot	Kuftin 1941, p. 437; Zhorzhikashvili and Gogadze 1974, p. 79	Y
374	Disk	Trialeti	Kurgan XVII (Shepaki Kurgan #4)	2500-1500	MBA	Sheet gold with ornament (repoussé)	Kuftin 1941, p. 441; Zhorzhikashvili and Gogadze 1974, p. 97	Y
375	Hemisphere	Trialeti	Kurgan XVII (Shepaki Kurgan #4)	2500-1500	MBA	button-shaped	Kuftin 1941, p. 441; Zhorzhikashvili and Gogadze 1974, p. 97	Y
376	Hemisphere	Trialeti	Kurgan XVII (Shepaki Kurgan #4)	2500-1500	MBA	button-shaped	Kuftin 1941, p. 441; Zhorzhikashvili and Gogadze 1974, p. 97	Y
377	Hemisphere	Trialeti	Kurgan XVII (Shepaki Kurgan #4)	2500-1500	MBA	button-shaped	Kuftin 1941, p. 441; Zhorzhikashvili and Gogadze 1974, p. 97	Y
378	bead	Trialeti	Kurgan XVII (Shepaki Kurgan #4)	2500-1500	MBA	Hemispherical, with a pair of openings. Not a halves of spherical beads--these are more like appliqués	Kuftin 1941, p. 441; Zhorzhikashvili and Gogadze 1974, p. 97	Y
379	bead	Trialeti	Kurgan XVII (Shepaki Kurgan #4)	2500-1500	MBA	Hemispherical, with a pair of openings. Not a halves of spherical beads--these are more like appliqués	Kuftin 1941, p. 441; Zhorzhikashvili and Gogadze 1974, p. 97	Y
380	bead	Trialeti	Kurgan XVII (Shepaki Kurgan #4)	2500-1500	MBA	Hemispherical, with a pair of openings. Not a halves of spherical beads--these are more like appliqués	Kuftin 1941, p. 441; Zhorzhikashvili and Gogadze 1974, p. 97	Y
381	bead	Trialeti	Kurgan XVII (Shepaki Kurgan #4)	2500-1500	MBA	Hemispherical, with a pair of openings. Not a halves of spherical beads--these are more like appliqués	Kuftin 1941, p. 441; Zhorzhikashvili and Gogadze 1974, p. 97	Y
382	bead	Trialeti	Kurgan XVII (Shepaki Kurgan #4)	2500-1500	MBA	Hemispherical, with a pair of openings. Not a halves of spherical beads--these are more like appliqués	Kuftin 1941, p. 441; Zhorzhikashvili and Gogadze 1974, p. 97	Y
383	bead	Trialeti	Kurgan XVII (Shepaki Kurgan #4)	2500-1500	MBA	Hemispherical, with a pair of openings. Not a halves of spherical beads--these are more like appliqués	Kuftin 1941, p. 441; Zhorzhikashvili and Gogadze 1974, p. 97	Y
384	bead	Trialeti	Kurgan XVII (Shepaki Kurgan #4)	2500-1500	MBA	Hemispherical, with a pair of openings. Not a halves of spherical beads--these are more like appliqués	Kuftin 1941, p. 441; Zhorzhikashvili and Gogadze 1974, p. 97	Y
385	bead	Trialeti	Kurgan XVII (Shepaki Kurgan #4)	2500-1500	MBA	Hemispherical, with a pair of openings. Not a halves of spherical beads--these are more like appliqués	Kuftin 1941, p. 441; Zhorzhikashvili and Gogadze 1974, p. 97	Y
386	bead	Trialeti	Kurgan XVII (Shepaki Kurgan #4)	2500-1500	MBA	Hemispherical, with a pair of openings. Not a halves of spherical beads--these are more like appliqués	Kuftin 1941, p. 441; Zhorzhikashvili and Gogadze 1974, p. 97	Y
387	bead	Trialeti	Kurgan XVII (Shepaki Kurgan #4)	2500-1500	MBA	Hemispherical, with a pair of openings. Not a halves of spherical beads--these are more like appliqués	Kuftin 1941, p. 441; Zhorzhikashvili and Gogadze 1974, p. 97	Y
388	bead	Trialeti	Kurgan XVII (Shepaki Kurgan #4)	2500-1500	MBA	Hemispherical, with a pair of openings. Not a halves of spherical beads--these are more like appliqués	Kuftin 1941, p. 441; Zhorzhikashvili and Gogadze 1974, p. 97	Y
389	bead	Trialeti	Kurgan XVII (Shepaki Kurgan #4)	2500-1500	MBA	Hemispherical, with a pair of openings. Not a halves of spherical beads--these are more like appliqués	Kuftin 1941, p. 441; Zhorzhikashvili and Gogadze 1974, p. 97	Y
390	bead	Trialeti	Kurgan XVII (Shepaki Kurgan #4)	2500-1500	MBA	Hemispherical, with a pair of openings. Not a halves of spherical beads--these are more like appliqués	Kuftin 1941, p. 441; Zhorzhikashvili and Gogadze 1974, p. 97	Y
391	bead	Trialeti	Kurgan XVII (Shepaki Kurgan #4)	2500-1500	MBA	Hemispherical, with a pair of openings. Not a halves of spherical beads--these are more like appliqués	Kuftin 1941, p. 441; Zhorzhikashvili and Gogadze 1974, p. 97	Y
392	bead	Trialeti	Kurgan XVII (Shepaki Kurgan #4)	2500-1500	MBA	Hemispherical, with a pair of openings. Not a halves of spherical beads--these are more like appliqués	Kuftin 1941, p. 441; Zhorzhikashvili and Gogadze 1974, p. 97	Y
393	bead	Trialeti	Kurgan XVII (Shepaki Kurgan #4)	2500-1500	MBA	Hemispherical, with a pair of openings. Not a halves of spherical beads--these are more like appliqués	Kuftin 1941, p. 441; Zhorzhikashvili and Gogadze 1974, p. 97	Y
394	bead	Trialeti	Kurgan XVII (Shepaki Kurgan #4)	2500-1500	MBA	Hemispherical, with a pair of openings. Not a halves of spherical beads--these are more like appliqués	Kuftin 1941, p. 441; Zhorzhikashvili and Gogadze 1974, p. 97	Y
395	bead	Trialeti	Kurgan XVII (Shepaki Kurgan #4)	2500-1500	MBA	Hemispherical, with a pair of openings. Not a halves of spherical beads--these are more like appliqués	Kuftin 1941, p. 441; Zhorzhikashvili and Gogadze 1974, p. 97	Y
396	bead	Trialeti	Kurgan XVII (Shepaki Kurgan #4)	2500-1500	MBA	Hemispherical, with a pair of openings. Not a halves of spherical beads--these are more like appliqués	Kuftin 1941, p. 441; Zhorzhikashvili and Gogadze 1974, p. 97	Y
397	bead	Trialeti	Kurgan XVII (Shepaki Kurgan #4)	2500-1500	MBA	Hemispherical, with a pair of openings. Not a halves of spherical beads--these are more like appliqués	Kuftin 1941, p. 441; Zhorzhikashvili and Gogadze 1974, p. 97	Y
398	bead	Trialeti	Kurgan XVII (Shepaki Kurgan #4)	2500-1500	MBA	Hemispherical, with a pair of openings. Not a halves of spherical beads--these are more like appliqués	Kuftin 1941, p. 441; Zhorzhikashvili and Gogadze 1974, p. 97	Y
399	bead	Trialeti	Kurgan XVII (Shepaki Kurgan #4)	2500-1500	MBA	Hemispherical, with a pair of openings. Not a halves of spherical beads--these are more like appliqués	Kuftin 1941, p. 441; Zhorzhikashvili and Gogadze 1974, p. 97	Y
400	bead	Trialeti	Kurgan XVII (Shepaki Kurgan #4)	2500-1500	MBA	Hemispherical, with a pair of openings. Not a halves of spherical beads--these are more like appliqués	Kuftin 1941, p. 441; Zhorzhikashvili and Gogadze 1974, p. 97	Y
401	bead	Trialeti	Kurgan XVII (Shepaki Kurgan #4)	2500-1500	MBA	Hemispherical, with a pair of openings. Not a halves of spherical beads--these are more like appliqués	Kuftin 1941, p. 441; Zhorzhikashvili and Gogadze 1974, p. 97	Y
402	bead	Trialeti	Kurgan XVII (Shepaki Kurgan #4)	2500-1500	MBA	Hemispherical, with a pair of openings. Not a halves of spherical beads--these are more like appliqués	Kuftin 1941, p. 441; Zhorzhikashvili and Gogadze 1974, p. 97	Y
403	bead	Trialeti	Kurgan XVII (Shepaki Kurgan #4)	2500-1500	MBA	Hemispherical, with a pair of openings. Not a halves of spherical beads--these are more like appliqués	Kuftin 1941, p. 441; Zhorzhikashvili and Gogadze 1974, p. 97	Y
404	bead	Trialeti	Kurgan XVII (Shepaki Kurgan #4)	2500-1500	MBA	Hemispherical, with a pair of openings. Not a halves of spherical beads--these are more like appliqués	Kuftin 1941, p. 441; Zhorzhikashvili and Gogadze 1974, p. 97	Y
405	bead	Trialeti	Kurgan XVII (Shepaki Kurgan #4)	2500-1500	MBA	Hemispherical, with a pair of openings. Not a halves of spherical beads--these are more like appliqués	Kuftin 1941, p. 441; Zhorzhikashvili and Gogadze 1974, p. 97	Y
406	bead	Trialeti	Kurgan XVII (Shepaki Kurgan #4)	2500-1500	MBA	Hemispherical, with a pair of openings. Not a halves of spherical beads--these are more like appliqués	Kuftin 1941, p. 441; Zhorzhikashvili and Gogadze 1974, p. 97	Y
407	bead	Trialeti	Kurgan XVII (Shepaki Kurgan #4)	2500-1500	MBA	Hemispherical, with a pair of openings. Not a halves of spherical beads--these are more like appliqués	Kuftin 1941, p. 441; Zhorzhikashvili and Gogadze 1974, p. 97	Y
408	bead	Trialeti	Kurgan XVII (Shepaki Kurgan #4)	2500-1500	MBA	Hemispherical, with a pair of openings. Not a halves of spherical beads--these are more like appliqués	Kuftin 1941, p. 441; Zhorzhikashvili and Gogadze 1974, p. 97	Y
409	bead	Top Kar	Trialeti Kurgan XXXVI	2500-1500	MBA	Hollow	Kuftin 1941, p. 443; Zhorzhikashvili and Gogadze 1974, p. 113	Y
410	bead	Kushchi	Trialeti Kurgan XXXIII	2500-1500	MBA	Hollow; with repoussé dots	Kuftin 1941, p. 443; Zhorzhikashvili and Gogadze 1974, p. 104	Y
411	bead	Top Kar	Trialeti Kurgan XXXVI	2500-1500	MBA	Biconical, ribbed at mid-line	Kuftin 1941, p. 443; Zhorzhikashvili and Gogadze 1974, p. 113	Y
412	Sheet	Top Kar	Trialeti Kurgan XXXVI	2500-1500	MBA	Decorated (embossed) with geometric patterns	Kuftin 1941, p. 443; Zhorzhikashvili and Gogadze 1974, p. 114	Y
413	Sheet	Top Kar	Trialeti Kurgan XXXVI	2500-1500	MBA	Probable covering for wooden column (ribbed design)	Kuftin 1941, p. 443; Zhorzhikashvili and Gogadze 1974, p. 114	Y
414	Spiral	Sabit Akhcha	Trialeti Kurgan XXIX; Sabit Akhcha #2	2500-1500	MBA	Hollow	Kuftin 1941, P. 455; Zhorzhikashvili and Gogadze 1974, p. 102	Y
415	Spiral	Sabit Akhcha	Trialeti Kurgan XXIX; Sabit Akhcha #2	2500-1500	MBA	Hollow	Kuftin 1941, P. 455; Zhorzhikashvili and Gogadze 1974, p. 102	Y
416	Spiral	Sabit Akhcha	Trialeti Kurgan XXIX; Sabit Akhcha #2	2500-1500	MBA		Kuftin 1941, P. 455; Zhorzhikashvili and Gogadze 1974, p. 102	Y
417	Cylindrical covering	Taparavani	Trialeti Kurgan XL	2500-1500	Early Kurgan Culture	Thin sheet metal; thought to be parts of a bow	Kuftin 1941, P. 469; Zhorzhikashvili and Gogadze 1974, p. 59	Y
418	Cylindrical covering	Taparavani	Trialeti Kurgan XL	2500-1500	Early Kurgan Culture	Thin sheet metal; thought to be parts of a bow	Kuftin 1941, P. 469; Zhorzhikashvili and Gogadze 1974, p. 59	Y
419	Cylindrical covering	Taparavani	Trialeti Kurgan XL	2500-1500	Early Kurgan Culture	Thin sheet metal; thought to be parts of a bow	Kuftin 1941, P. 469; Zhorzhikashvili and Gogadze 1974, p. 59	Y
420	tube	Trialeti	Kurgan V	2500-1500	MBA	slightly conical in form	Zhorzhikashvili and Gogadze 1974, p. 71	Y
421	tube	Trialeti	Kurgan V	2500-1500	MBA	slightly conical in form	Zhorzhikashvili and Gogadze 1974, p. 71	Y
422	tube	Trialeti	Kurgan V	2500-1500	MBA	slightly conical in form	Zhorzhikashvili and Gogadze 1974, p. 71	Y
423	tube	Trialeti	Kurgan V	2500-1500	MBA	slightly conical in form	Zhorzhikashvili and Gogadze 1974, p. 71	N
424	tube	Trialeti	Kurgan V	2500-1500	MBA	slightly conical in form	Zhorzhikashvili and Gogadze 1974, p. 71	N
425	tube	Trialeti	Kurgan V	2500-1500	MBA	slightly conical in form	Zhorzhikashvili and Gogadze 1974, p. 71	N
426	tube	Trialeti	Kurgan V	2500-1500	MBA	slightly conical in form	Zhorzhikashvili and Gogadze 1974, p. 71	N
427	sheet	Trialeti	Kurgan V	2500-1500	MBA	spherical segment of gold sheet	Zhorzhikashvili and Gogadze 1974, p. 72	Y
428	bead	Trialeti	Kurgan V	2500-1500	MBA	smooth, spherical	Zhorzhikashvili and Gogadze 1974, p. 72	N	only two were shown by Kuftin (DB360-361), an additional two are mentioned in this source
429	bead	Trialeti	Kurgan V	2500-1500	MBA	smooth, spherical	Zhorzhikashvili and Gogadze 1974, p. 72	N	only two were shown by Kuftin (DB360-361), an additional two are mentioned in this source
430	bead	Trialeti	Kurgan V	2500-1500	MBA	half a spherical bead	Zhorzhikashvili and Gogadze 1974, p. 72	Y	might be a single bead, but recorded here as two because it is described as such
431	bead	Trialeti	Kurgan V	2500-1500	MBA	half a spherical bead	Zhorzhikashvili and Gogadze 1974, p. 72	Y	might be a single bead, but recorded here as two because it is described as such
432	bead	Trialeti	Kurgan V	2500-1500	MBA	"fragment of a spherical bead"	Zhorzhikashvili and Gogadze 1974, p. 72	N
433	sheet	Trialeti	Kurgan V	2500-1500	MBA	scraps of gold foil sheet (disk-shaped)	Zhorzhikashvili and Gogadze 1974, p. 72	N	entered as two items due to plural "scraps"
434	sheet	Trialeti	Kurgan V	2500-1500	MBA	scraps of gold foil sheet (disk-shaped)	Zhorzhikashvili and Gogadze 1974, p. 72	N	entered as two items due to plural "scraps"
435	sheet	Trialeti	Kurgan V	2500-1500	MBA	small scraps of gold foil sheet off a spherical object	Zhorzhikashvili and Gogadze 1974, p. 72	N	entered as two items due to plural "scraps"
436	sheet	Trialeti	Kurgan V	2500-1500	MBA	small scraps of gold foil sheet off a spherical object	Zhorzhikashvili and Gogadze 1974, p. 72	N	entered as two items due to plural "scraps"
437	bead	Trialeti	Kurgan V	2500-1500	MBA	large spherical with traces of soldering	Zhorzhikashvili and Gogadze 1974, p. 72	Y	plural given, and two illustrated, so entered in as two
438	bead	Trialeti	Kurgan V	2500-1500	MBA	large spherical with traces of soldering	Zhorzhikashvili and Gogadze 1974, p. 72	Y	plural given, and two illustrated, so entered in as two
439	bead	Trialeti	Kurgan V	2500-1500	MBA	fragmentary bead of gold sheet with soldering	Zhorzhikashvili and Gogadze 1974, p. 72	N
440	bead	Trialeti	Kurgan V	2500-1500	MBA	truncated biconical bead of gold sheet, no soldering	Zhorzhikashvili and Gogadze 1974, p. 72	Y
441	bead	Trialeti	Kurgan V	2500-1500	MBA	truncated biconical bead of gold sheet, no soldering	Zhorzhikashvili and Gogadze 1974, p. 72	Y
442	bead	Trialeti	Kurgan V	2500-1500	MBA	biconical bead with ribbed edge	Zhorzhikashvili and Gogadze 1974, p. 72	Y
443	covering	Trialeti	Kurgan VI	2500-1500	MBA	covering of shaft end	Zhorzhikashvili and Gogadze 1974, p. 76	Y
444	bead	Trialeti	Kurgan VI	2500-1500	MBA	large spherical sheet bead with reticulate repoussé design and traces of solder	Zhorzhikashvili and Gogadze 1974, p. 76	Y
445	bead	Trialeti	Kurgan VI	2500-1500	MBA	larger spheroidal bead	Zhorzhikashvili and Gogadze 1974, p. 76	Y
446	bead	Trialeti	Kurgan VI	2500-1500	MBA	half a spherical bead	Zhorzhikashvili and Gogadze 1974, p. 76	N
447	sheet	Trialeti	Kurgan VI	2500-1500	MBA	incised reticulate ornament	Zhorzhikashvili and Gogadze 1974, p. 76	Y
448	sheet	Trialeti	Kurgan VI	2500-1500	MBA	gold sheet fragment, incised decoration	Zhorzhikashvili and Gogadze 1974, p. 76	N
449	sheet	Trialeti	Kurgan VI	2500-1500	MBA	gold sheet fragment, incised decoration	Zhorzhikashvili and Gogadze 1974, p. 76	N
450	tube	Trialeti	Kurgan VI	2500-1500	MBA	repoussé design; composite materials--copper plate lining	Zhorzhikashvili and Gogadze 1974, p. 76	Y
451	bead	Trialeti	Kurgan VIII	2500-1500	MBA	small rounded cylinder shape	Zhorzhikashvili and Gogadze 1974, p. 82	Y
452	bead	Trialeti	Kurgan VIII	2500-1500	MBA	small rounded cylinder shape	Zhorzhikashvili and Gogadze 1974, p. 82	Y
453	bead	Trialeti	Kurgan VIII	2500-1500	MBA	small rounded cylinder shape	Zhorzhikashvili and Gogadze 1974, p. 82	Y
454	bead	Trialeti	Kurgan VIII	2500-1500	MBA	small rounded cylinder shape	Zhorzhikashvili and Gogadze 1974, p. 82	Y
455	bead	Trialeti	Kurgan VIII	2500-1500	MBA	small rounded cylinder shape	Zhorzhikashvili and Gogadze 1974, p. 82	Y
456	bead	Trialeti	Kurgan VIII	2500-1500	MBA	small rounded cylinder shape	Zhorzhikashvili and Gogadze 1974, p. 82	Y
457	bead	Trialeti	Kurgan VIII	2500-1500	MBA	small rounded cylinder shape	Zhorzhikashvili and Gogadze 1974, p. 82	Y
458	bead	Trialeti	Kurgan VIII	2500-1500	MBA	small rounded cylinder shape	Zhorzhikashvili and Gogadze 1974, p. 82	Y
459	bead	Trialeti	Kurgan VIII	2500-1500	MBA	small rounded cylinder shape	Zhorzhikashvili and Gogadze 1974, p. 82	Y
460	bead	Trialeti	Kurgan VIII	2500-1500	MBA	small rounded cylinder shape	Zhorzhikashvili and Gogadze 1974, p. 82	Y
461	bead	Trialeti	Kurgan VIII	2500-1500	MBA	small rounded cylinder shape	Zhorzhikashvili and Gogadze 1974, p. 82	Y
462	bead	Trialeti	Kurgan VIII	2500-1500	MBA	small rounded cylinder shape	Zhorzhikashvili and Gogadze 1974, p. 82	Y
463	bead	Trialeti	Kurgan VIII	2500-1500	MBA	small rounded cylinder shape	Zhorzhikashvili and Gogadze 1974, p. 82	Y
464	bead	Trialeti	Kurgan VIII	2500-1500	MBA	small rounded cylinder shape	Zhorzhikashvili and Gogadze 1974, p. 82	N
465	bead	Trialeti	Kurgan VIII	2500-1500	MBA	small rounded cylinder shape	Zhorzhikashvili and Gogadze 1974, p. 82	N
466	bead	Trialeti	Kurgan VIII	2500-1500	MBA	small rounded cylinder shape	Zhorzhikashvili and Gogadze 1974, p. 82	N
467	bead	Trialeti	Kurgan VIII	2500-1500	MBA	small rounded cylinder shape	Zhorzhikashvili and Gogadze 1974, p. 82	N
468	bead	Trialeti	Kurgan VIII	2500-1500	MBA	small rounded cylinder shape	Zhorzhikashvili and Gogadze 1974, p. 82	N
469	bead	Trialeti	Kurgan VIII	2500-1500	MBA	small rounded cylinder shape	Zhorzhikashvili and Gogadze 1974, p. 82	N
470	bead	Trialeti	Kurgan VIII	2500-1500	MBA	small rounded cylinder shape	Zhorzhikashvili and Gogadze 1974, p. 82	N
471	bead	Trialeti	Kurgan VIII	2500-1500	MBA	small rounded cylinder shape	Zhorzhikashvili and Gogadze 1974, p. 82	N
472	bead	Trialeti	Kurgan VIII	2500-1500	MBA	fragment of spherical bead (large, with repoussé ornament)	Zhorzhikashvili and Gogadze 1974, p. 82	N
473	bead	Trialeti	Kurgan VIII	2500-1500	MBA	fragment of spherical bead	Zhorzhikashvili and Gogadze 1974, p. 82	N
474	bead	Trialeti	Kurgan VIII	2500-1500	MBA	sheet bead, cylindrical, damaged	Zhorzhikashvili and Gogadze 1974, p. 82	N
475	bead	Trialeti	Kurgan VIII	2500-1500	MBA	rounded cylindrical shape	Zhorzhikashvili and Gogadze 1974, p. 82	Y	three beads (or three sides of one bead) illustrated, but four are mentioned in text
476	bead	Trialeti	Kurgan VIII	2500-1500	MBA	rounded cylindrical shape	Zhorzhikashvili and Gogadze 1974, p. 82	Y	three beads (or three sides of one bead) illustrated, but four are mentioned in text
477	bead	Trialeti	Kurgan VIII	2500-1500	MBA	rounded cylindrical shape	Zhorzhikashvili and Gogadze 1974, p. 82	Y	three beads (or three sides of one bead) illustrated, but four are mentioned in text
478	bead	Trialeti	Kurgan VIII	2500-1500	MBA	rounded cylindrical shape	Zhorzhikashvili and Gogadze 1974, p. 82	N	three beads (or three sides of one bead) illustrated, but four are mentioned in text
479
480	sheet	Trialeti	Kurgan VIII	2500-1500	MBA	circular gold sheet, repoussé and impressed ornament	Zhorzhikashvili and Gogadze 1974, p. 82	Y
481
482	Tube	Trialeti	Kurgan XV	2500-1500	MBA	"pine-tree" repoussé decoration	Zhorzhikashvili and Gogadze 1974, p. 89-90	N	only three illustratedd by Kuftin but Zhorzhikashvili and Gogadze 1974 list six and illustrate five.
483	Tube	Trialeti	Kurgan XV	2500-1500	MBA	smooth	Zhorzhikashvili and Gogadze 1974, p. 89-90	Y	only three illustratedd by Kuftin but Zhorzhikashvili and Gogadze 1974 list six and illustrate five.
484	Tube	Trialeti	Kurgan XV	2500-1500	MBA	smooth	Zhorzhikashvili and Gogadze 1974, p. 89-90	Y	only three illustratedd by Kuftin but Zhorzhikashvili and Gogadze 1974 list six and illustrate five.
485	sheet	Trialeti	Kurgan XVI	2500-1500	MBA	"gold foil" decorated with circules and triangles	Zhorzhikashvili and Gogadze 1974, p. 90	Y
486
487	setting	Trialeti	Kurgan XVI	2500-1500	MBA	made of sheet gold in the shape of an elongated rectangle	Zhorzhikashvili and Gogadze 1974, p. 90	N
488	arc/bow	Trialeti	Kurgan XVI	2500-1500	MBA	referred to as "дужка"; a semicircular bit of gold metal	Zhorzhikashvili and Gogadze 1974, p. 91	N
489	tube	Trialeti	Kurgan XVII (Shepaki Kurgan #4)	2500-1500	MBA	fluted with smooth ends; "with remains inside of a loose mass with an admixture of silver"	Zhorzhikashvili and Gogadze 1974, p. 98	Y
490
491	bead	Trialeti	Kurgan XVIII	2500-1500	MBA	partly spherical in shape,with openings	Zhorzhikashvili and Gogadze 1974, p. 100	Y
492	sheet	Trialeti	Kurgan XVIII	2500-1500	MBA		Zhorzhikashvili and Gogadze 1974, p. 100	N
493	sheet	Trialeti	Kurgan XVIII	2500-1500	MBA	disk-shaped, with repoussé dimples	Zhorzhikashvili and Gogadze 1974, p. 100	N
494	bead	Top Kar	Trialeti Kurgan XXXVI	2500-1500	MBA	hollow; spheriodal; smooth surface	Zhorzhikashvili and Gogadze 1974, p. 113	N	only one is shown in Kurftin 1941, but Zhorzhikashvili and Gogadze 1974 report two (but only illustrate one, which is the same as Kuftin)
495	bead	Top Kar	Trialeti Kurgan XXXVI	2500-1500	MBA	spherical, smooth surface	Zhorzhikashvili and Gogadze 1974, p. 113	N
496	bead	Top Kar	Trialeti Kurgan XXXVI	2500-1500	MBA	Truncated biconical, ribbed at mid-line	Zhorzhikashvili and Gogadze 1974, p. 113	Y
497	bead	Top Kar	Trialeti Kurgan XXXVI	2500-1500	MBA	Truncated biconical, ribbed at mid-line	Zhorzhikashvili and Gogadze 1974, p. 113	Y
498	sheet	Top Kar	Trialeti Kurgan XXXVI	2500-1500	MBA	"scraps" of gold sheet; possibly connected with covering of column (DB# 414)	Zhorzhikashvili and Gogadze 1974, p. 114	N	listed as unnumbered "scraps" (plural), so entered as two
499	sheet	Top Kar	Trialeti Kurgan XXXVI	2500-1500	MBA	"scraps" of gold sheet; possibly connected with covering of column (DB# 414)	Zhorzhikashvili and Gogadze 1974, p. 114	N	listed as unnumbered "scraps" (plural), so entered as two
500	Cup	Karashamb	Large Kurgan	2500-1500	22nd/21st c. BC	Sheet work, electrum.	Kalantarian 2007, Pl. 3	Y
501	Cup	Vanadzor		2500-1500	End 3rd Millennium BC	Incised and embossed	Kalantarian 2007, Pl. 4-5	Y
502	bead	Karashamb	Large Kurgan	2500-1500	22nd/21st c. BC	Small biconical bead, published as necklace with DB#502-879, also includes agate and carnelian beads.	Kalantarian 2007, Pl. 6	Y
503	bead	Karashamb	Large Kurgan	2500-1500	22nd/21st c. BC	Small biconical bead, published as necklace with DB#502-879, also includes agate and carnelian beads.	Kalantarian 2007, Pl. 6	Y
504	bead	Karashamb	Large Kurgan	2500-1500	22nd/21st c. BC	Small biconical bead, published as necklace with DB#502-879, also includes agate and carnelian beads.	Kalantarian 2007, Pl. 6	Y
505	bead	Karashamb	Large Kurgan	2500-1500	22nd/21st c. BC	Small biconical bead, published as necklace with DB#502-879, also includes agate and carnelian beads.	Kalantarian 2007, Pl. 6	Y
506	bead	Karashamb	Large Kurgan	2500-1500	22nd/21st c. BC	Small biconical bead, published as necklace with DB#502-879, also includes agate and carnelian beads.	Kalantarian 2007, Pl. 6	Y
507	bead	Karashamb	Large Kurgan	2500-1500	22nd/21st c. BC	Small biconical bead, published as necklace with DB#502-879, also includes agate and carnelian beads.	Kalantarian 2007, Pl. 6	Y
508	bead	Karashamb	Large Kurgan	2500-1500	22nd/21st c. BC	Small biconical bead, published as necklace with DB#502-879, also includes agate and carnelian beads.	Kalantarian 2007, Pl. 6	Y
509	bead	Karashamb	Large Kurgan	2500-1500	22nd/21st c. BC	Small biconical bead, published as necklace with DB#502-879, also includes agate and carnelian beads.	Kalantarian 2007, Pl. 6	Y
510	bead	Karashamb	Large Kurgan	2500-1500	22nd/21st c. BC	Small biconical bead, published as necklace with DB#502-879, also includes agate and carnelian beads.	Kalantarian 2007, Pl. 6	Y
511	bead	Karashamb	Large Kurgan	2500-1500	22nd/21st c. BC	Small biconical bead, published as necklace with DB#502-879, also includes agate and carnelian beads.	Kalantarian 2007, Pl. 6	Y
512	bead	Karashamb	Large Kurgan	2500-1500	22nd/21st c. BC	Small biconical bead, published as necklace with DB#502-879, also includes agate and carnelian beads.	Kalantarian 2007, Pl. 6	Y
513	bead	Karashamb	Large Kurgan	2500-1500	22nd/21st c. BC	Small biconical bead, published as necklace with DB#502-879, also includes agate and carnelian beads.	Kalantarian 2007, Pl. 6	Y
514	bead	Karashamb	Large Kurgan	2500-1500	22nd/21st c. BC	Small biconical bead, published as necklace with DB#502-879, also includes agate and carnelian beads.	Kalantarian 2007, Pl. 6	Y
515	bead	Karashamb	Large Kurgan	2500-1500	22nd/21st c. BC	Small biconical bead, published as necklace with DB#502-879, also includes agate and carnelian beads.	Kalantarian 2007, Pl. 6	Y
516	bead	Karashamb	Large Kurgan	2500-1500	22nd/21st c. BC	Small biconical bead, published as necklace with DB#502-879, also includes agate and carnelian beads.	Kalantarian 2007, Pl. 6	Y
517	bead	Karashamb	Large Kurgan	2500-1500	22nd/21st c. BC	Small biconical bead, published as necklace with DB#502-879, also includes agate and carnelian beads.	Kalantarian 2007, Pl. 6	Y
518	bead	Karashamb	Large Kurgan	2500-1500	22nd/21st c. BC	Small biconical bead, published as necklace with DB#502-879, also includes agate and carnelian beads.	Kalantarian 2007, Pl. 6	Y
519	bead	Karashamb	Large Kurgan	2500-1500	22nd/21st c. BC	Small biconical bead, published as necklace with DB#502-879, also includes agate and carnelian beads.	Kalantarian 2007, Pl. 6	Y
520	bead	Karashamb	Large Kurgan	2500-1500	22nd/21st c. BC	Small biconical bead, published as necklace with DB#502-879, also includes agate and carnelian beads.	Kalantarian 2007, Pl. 6	Y
521	bead	Karashamb	Large Kurgan	2500-1500	22nd/21st c. BC	Small biconical bead, published as necklace with DB#502-879, also includes agate and carnelian beads.	Kalantarian 2007, Pl. 6	Y
522	bead	Karashamb	Large Kurgan	2500-1500	22nd/21st c. BC	Small biconical bead, published as necklace with DB#502-879, also includes agate and carnelian beads.	Kalantarian 2007, Pl. 6	Y
523	bead	Karashamb	Large Kurgan	2500-1500	22nd/21st c. BC	Small biconical bead, published as necklace with DB#502-879, also includes agate and carnelian beads.	Kalantarian 2007, Pl. 6	Y
524	bead	Karashamb	Large Kurgan	2500-1500	22nd/21st c. BC	Small biconical bead, published as necklace with DB#502-879, also includes agate and carnelian beads.	Kalantarian 2007, Pl. 6	Y
525	bead	Karashamb	Large Kurgan	2500-1500	22nd/21st c. BC	Small biconical bead, published as necklace with DB#502-879, also includes agate and carnelian beads.	Kalantarian 2007, Pl. 6	Y
526	bead	Karashamb	Large Kurgan	2500-1500	22nd/21st c. BC	Small biconical bead, published as necklace with DB#502-879, also includes agate and carnelian beads.	Kalantarian 2007, Pl. 6	Y
527	bead	Karashamb	Large Kurgan	2500-1500	22nd/21st c. BC	Small biconical bead, published as necklace with DB#502-879, also includes agate and carnelian beads.	Kalantarian 2007, Pl. 6	Y
528	bead	Karashamb	Large Kurgan	2500-1500	22nd/21st c. BC	Small biconical bead, published as necklace with DB#502-879, also includes agate and carnelian beads.	Kalantarian 2007, Pl. 6	Y
529	bead	Karashamb	Large Kurgan	2500-1500	22nd/21st c. BC	Small biconical bead, published as necklace with DB#502-879, also includes agate and carnelian beads.	Kalantarian 2007, Pl. 6	Y
530	bead	Karashamb	Large Kurgan	2500-1500	22nd/21st c. BC	Small biconical bead, published as necklace with DB#502-879, also includes agate and carnelian beads.	Kalantarian 2007, Pl. 6	Y
531	bead	Karashamb	Large Kurgan	2500-1500	22nd/21st c. BC	Small biconical bead, published as necklace with DB#502-879, also includes agate and carnelian beads.	Kalantarian 2007, Pl. 6	Y
532	bead	Karashamb	Large Kurgan	2500-1500	22nd/21st c. BC	Small biconical bead, published as necklace with DB#502-879, also includes agate and carnelian beads.	Kalantarian 2007, Pl. 6	Y
533	bead	Karashamb	Large Kurgan	2500-1500	22nd/21st c. BC	Small biconical bead, published as necklace with DB#502-879, also includes agate and carnelian beads.	Kalantarian 2007, Pl. 6	Y
534	bead	Karashamb	Large Kurgan	2500-1500	22nd/21st c. BC	Small biconical bead, published as necklace with DB#502-879, also includes agate and carnelian beads.	Kalantarian 2007, Pl. 6	Y
535	bead	Karashamb	Large Kurgan	2500-1500	22nd/21st c. BC	Small biconical bead, published as necklace with DB#502-879, also includes agate and carnelian beads.	Kalantarian 2007, Pl. 6	Y
536	bead	Karashamb	Large Kurgan	2500-1500	22nd/21st c. BC	Small biconical bead, published as necklace with DB#502-879, also includes agate and carnelian beads.	Kalantarian 2007, Pl. 6	Y
537	bead	Karashamb	Large Kurgan	2500-1500	22nd/21st c. BC	Small biconical bead, published as necklace with DB#502-879, also includes agate and carnelian beads.	Kalantarian 2007, Pl. 6	Y
538	bead	Karashamb	Large Kurgan	2500-1500	22nd/21st c. BC	Small biconical bead, published as necklace with DB#502-879, also includes agate and carnelian beads.	Kalantarian 2007, Pl. 6	Y
539	bead	Karashamb	Large Kurgan	2500-1500	22nd/21st c. BC	Small biconical bead, published as necklace with DB#502-879, also includes agate and carnelian beads.	Kalantarian 2007, Pl. 6	Y
540	bead	Karashamb	Large Kurgan	2500-1500	22nd/21st c. BC	Small biconical bead, published as necklace with DB#502-879, also includes agate and carnelian beads.	Kalantarian 2007, Pl. 6	Y
541	bead	Karashamb	Large Kurgan	2500-1500	22nd/21st c. BC	Small biconical bead, published as necklace with DB#502-879, also includes agate and carnelian beads.	Kalantarian 2007, Pl. 6	Y
542	bead	Karashamb	Large Kurgan	2500-1500	22nd/21st c. BC	Small biconical bead, published as necklace with DB#502-879, also includes agate and carnelian beads.	Kalantarian 2007, Pl. 6	Y
543	bead	Karashamb	Large Kurgan	2500-1500	22nd/21st c. BC	Small biconical bead, published as necklace with DB#502-879, also includes agate and carnelian beads.	Kalantarian 2007, Pl. 6	Y
544	bead	Karashamb	Large Kurgan	2500-1500	22nd/21st c. BC	Small biconical bead, published as necklace with DB#502-879, also includes agate and carnelian beads.	Kalantarian 2007, Pl. 6	Y
545	bead	Karashamb	Large Kurgan	2500-1500	22nd/21st c. BC	Small biconical bead, published as necklace with DB#502-879, also includes agate and carnelian beads.	Kalantarian 2007, Pl. 6	Y
546	bead	Karashamb	Large Kurgan	2500-1500	22nd/21st c. BC	Small biconical bead, published as necklace with DB#502-879, also includes agate and carnelian beads.	Kalantarian 2007, Pl. 6	Y
547	bead	Karashamb	Large Kurgan	2500-1500	22nd/21st c. BC	Small biconical bead, published as necklace with DB#502-879, also includes agate and carnelian beads.	Kalantarian 2007, Pl. 6	Y
548	bead	Karashamb	Large Kurgan	2500-1500	22nd/21st c. BC	Small biconical bead, published as necklace with DB#502-879, also includes agate and carnelian beads.	Kalantarian 2007, Pl. 6	Y
549	bead	Karashamb	Large Kurgan	2500-1500	22nd/21st c. BC	Small biconical bead, published as necklace with DB#502-879, also includes agate and carnelian beads.	Kalantarian 2007, Pl. 6	Y
550	bead	Karashamb	Large Kurgan	2500-1500	22nd/21st c. BC	Small biconical bead, published as necklace with DB#502-879, also includes agate and carnelian beads.	Kalantarian 2007, Pl. 6	Y
551	bead	Karashamb	Large Kurgan	2500-1500	22nd/21st c. BC	Small biconical bead, published as necklace with DB#502-879, also includes agate and carnelian beads.	Kalantarian 2007, Pl. 6	Y
552	bead	Karashamb	Large Kurgan	2500-1500	22nd/21st c. BC	Small biconical bead, published as necklace with DB#502-879, also includes agate and carnelian beads.	Kalantarian 2007, Pl. 6	Y
553	bead	Karashamb	Large Kurgan	2500-1500	22nd/21st c. BC	Small biconical bead, published as necklace with DB#502-879, also includes agate and carnelian beads.	Kalantarian 2007, Pl. 6	Y
554	bead	Karashamb	Large Kurgan	2500-1500	22nd/21st c. BC	Small biconical bead, published as necklace with DB#502-879, also includes agate and carnelian beads.	Kalantarian 2007, Pl. 6	Y
555	bead	Karashamb	Large Kurgan	2500-1500	22nd/21st c. BC	Small biconical bead, published as necklace with DB#502-879, also includes agate and carnelian beads.	Kalantarian 2007, Pl. 6	Y
556	bead	Karashamb	Large Kurgan	2500-1500	22nd/21st c. BC	Small biconical bead, published as necklace with DB#502-879, also includes agate and carnelian beads.	Kalantarian 2007, Pl. 6	Y
557	bead	Karashamb	Large Kurgan	2500-1500	22nd/21st c. BC	Small biconical bead, published as necklace with DB#502-879, also includes agate and carnelian beads.	Kalantarian 2007, Pl. 6	Y
558	bead	Karashamb	Large Kurgan	2500-1500	22nd/21st c. BC	Small biconical bead, published as necklace with DB#502-879, also includes agate and carnelian beads.	Kalantarian 2007, Pl. 6	Y
559	bead	Karashamb	Large Kurgan	2500-1500	22nd/21st c. BC	Small biconical bead, published as necklace with DB#502-879, also includes agate and carnelian beads.	Kalantarian 2007, Pl. 6	Y
560	bead	Karashamb	Large Kurgan	2500-1500	22nd/21st c. BC	Small biconical bead, published as necklace with DB#502-879, also includes agate and carnelian beads.	Kalantarian 2007, Pl. 6	Y
561	bead	Karashamb	Large Kurgan	2500-1500	22nd/21st c. BC	Small biconical bead, published as necklace with DB#502-879, also includes agate and carnelian beads.	Kalantarian 2007, Pl. 6	Y
562	bead	Karashamb	Large Kurgan	2500-1500	22nd/21st c. BC	Small biconical bead, published as necklace with DB#502-879, also includes agate and carnelian beads.	Kalantarian 2007, Pl. 6	Y
563	bead	Karashamb	Large Kurgan	2500-1500	22nd/21st c. BC	Small biconical bead, published as necklace with DB#502-879, also includes agate and carnelian beads.	Kalantarian 2007, Pl. 6	Y
564	bead	Karashamb	Large Kurgan	2500-1500	22nd/21st c. BC	Small biconical bead, published as necklace with DB#502-879, also includes agate and carnelian beads.	Kalantarian 2007, Pl. 6	Y
565	bead	Karashamb	Large Kurgan	2500-1500	22nd/21st c. BC	Small biconical bead, published as necklace with DB#502-879, also includes agate and carnelian beads.	Kalantarian 2007, Pl. 6	Y
566	bead	Karashamb	Large Kurgan	2500-1500	22nd/21st c. BC	Small biconical bead, published as necklace with DB#502-879, also includes agate and carnelian beads.	Kalantarian 2007, Pl. 6	Y
567	bead	Karashamb	Large Kurgan	2500-1500	22nd/21st c. BC	Small biconical bead, published as necklace with DB#502-879, also includes agate and carnelian beads.	Kalantarian 2007, Pl. 6	Y
568	bead	Karashamb	Large Kurgan	2500-1500	22nd/21st c. BC	Small biconical bead, published as necklace with DB#502-879, also includes agate and carnelian beads.	Kalantarian 2007, Pl. 6	Y
569	bead	Karashamb	Large Kurgan	2500-1500	22nd/21st c. BC	Small biconical bead, published as necklace with DB#502-879, also includes agate and carnelian beads.	Kalantarian 2007, Pl. 6	Y
570	bead	Karashamb	Large Kurgan	2500-1500	22nd/21st c. BC	Small biconical bead, published as necklace with DB#502-879, also includes agate and carnelian beads.	Kalantarian 2007, Pl. 6	Y
571	bead	Karashamb	Large Kurgan	2500-1500	22nd/21st c. BC	Small biconical bead, published as necklace with DB#502-879, also includes agate and carnelian beads.	Kalantarian 2007, Pl. 6	Y
572	bead	Karashamb	Large Kurgan	2500-1500	22nd/21st c. BC	Small biconical bead, published as necklace with DB#502-879, also includes agate and carnelian beads.	Kalantarian 2007, Pl. 6	Y
573	bead	Karashamb	Large Kurgan	2500-1500	22nd/21st c. BC	Small biconical bead, published as necklace with DB#502-879, also includes agate and carnelian beads.	Kalantarian 2007, Pl. 6	Y
574	bead	Karashamb	Large Kurgan	2500-1500	22nd/21st c. BC	Small biconical bead, published as necklace with DB#502-879, also includes agate and carnelian beads.	Kalantarian 2007, Pl. 6	Y
575	bead	Karashamb	Large Kurgan	2500-1500	22nd/21st c. BC	Small biconical bead, published as necklace with DB#502-879, also includes agate and carnelian beads.	Kalantarian 2007, Pl. 6	Y
576	bead	Karashamb	Large Kurgan	2500-1500	22nd/21st c. BC	Small biconical bead, published as necklace with DB#502-879, also includes agate and carnelian beads.	Kalantarian 2007, Pl. 6	Y
577	bead	Karashamb	Large Kurgan	2500-1500	22nd/21st c. BC	Small biconical bead, published as necklace with DB#502-879, also includes agate and carnelian beads.	Kalantarian 2007, Pl. 6	Y
578	bead	Karashamb	Large Kurgan	2500-1500	22nd/21st c. BC	Small biconical bead, published as necklace with DB#502-879, also includes agate and carnelian beads.	Kalantarian 2007, Pl. 6	Y
579	bead	Karashamb	Large Kurgan	2500-1500	22nd/21st c. BC	Small biconical bead, published as necklace with DB#502-879, also includes agate and carnelian beads.	Kalantarian 2007, Pl. 6	Y
580	bead	Karashamb	Large Kurgan	2500-1500	22nd/21st c. BC	Small biconical bead, published as necklace with DB#502-879, also includes agate and carnelian beads.	Kalantarian 2007, Pl. 6	Y
581	bead	Karashamb	Large Kurgan	2500-1500	22nd/21st c. BC	Small biconical bead, published as necklace with DB#502-879, also includes agate and carnelian beads.	Kalantarian 2007, Pl. 6	Y
582	bead	Karashamb	Large Kurgan	2500-1500	22nd/21st c. BC	Small biconical bead, published as necklace with DB#502-879, also includes agate and carnelian beads.	Kalantarian 2007, Pl. 6	Y
583	bead	Karashamb	Large Kurgan	2500-1500	22nd/21st c. BC	Small biconical bead, published as necklace with DB#502-879, also includes agate and carnelian beads.	Kalantarian 2007, Pl. 6	Y
584	bead	Karashamb	Large Kurgan	2500-1500	22nd/21st c. BC	Small biconical bead, published as necklace with DB#502-879, also includes agate and carnelian beads.	Kalantarian 2007, Pl. 6	Y
585	bead	Karashamb	Large Kurgan	2500-1500	22nd/21st c. BC	Small biconical bead, published as necklace with DB#502-879, also includes agate and carnelian beads.	Kalantarian 2007, Pl. 6	Y
586	bead	Karashamb	Large Kurgan	2500-1500	22nd/21st c. BC	Small biconical bead, published as necklace with DB#502-879, also includes agate and carnelian beads.	Kalantarian 2007, Pl. 6	Y
587	bead	Karashamb	Large Kurgan	2500-1500	22nd/21st c. BC	Small biconical bead, published as necklace with DB#502-879, also includes agate and carnelian beads.	Kalantarian 2007, Pl. 6	Y
588	bead	Karashamb	Large Kurgan	2500-1500	22nd/21st c. BC	Small biconical bead, published as necklace with DB#502-879, also includes agate and carnelian beads.	Kalantarian 2007, Pl. 6	Y
589	bead	Karashamb	Large Kurgan	2500-1500	22nd/21st c. BC	Small biconical bead, published as necklace with DB#502-879, also includes agate and carnelian beads.	Kalantarian 2007, Pl. 6	Y
590	bead	Karashamb	Large Kurgan	2500-1500	22nd/21st c. BC	Small biconical bead, published as necklace with DB#502-879, also includes agate and carnelian beads.	Kalantarian 2007, Pl. 6	Y
591	bead	Karashamb	Large Kurgan	2500-1500	22nd/21st c. BC	Small biconical bead, published as necklace with DB#502-879, also includes agate and carnelian beads.	Kalantarian 2007, Pl. 6	Y
592	bead	Karashamb	Large Kurgan	2500-1500	22nd/21st c. BC	Small biconical bead, published as necklace with DB#502-879, also includes agate and carnelian beads.	Kalantarian 2007, Pl. 6	Y
593	bead	Karashamb	Large Kurgan	2500-1500	22nd/21st c. BC	Small biconical bead, published as necklace with DB#502-879, also includes agate and carnelian beads.	Kalantarian 2007, Pl. 6	Y
594	bead	Karashamb	Large Kurgan	2500-1500	22nd/21st c. BC	Small biconical bead, published as necklace with DB#502-879, also includes agate and carnelian beads.	Kalantarian 2007, Pl. 6	Y
595	bead	Karashamb	Large Kurgan	2500-1500	22nd/21st c. BC	Small biconical bead, published as necklace with DB#502-879, also includes agate and carnelian beads.	Kalantarian 2007, Pl. 6	Y
596	bead	Karashamb	Large Kurgan	2500-1500	22nd/21st c. BC	Small biconical bead, published as necklace with DB#502-879, also includes agate and carnelian beads.	Kalantarian 2007, Pl. 6	Y
597	bead	Karashamb	Large Kurgan	2500-1500	22nd/21st c. BC	Small biconical bead, published as necklace with DB#502-879, also includes agate and carnelian beads.	Kalantarian 2007, Pl. 6	Y
598	bead	Karashamb	Large Kurgan	2500-1500	22nd/21st c. BC	Small biconical bead, published as necklace with DB#502-879, also includes agate and carnelian beads.	Kalantarian 2007, Pl. 6	Y
599	bead	Karashamb	Large Kurgan	2500-1500	22nd/21st c. BC	Small biconical bead, published as necklace with DB#502-879, also includes agate and carnelian beads.	Kalantarian 2007, Pl. 6	Y
600	bead	Karashamb	Large Kurgan	2500-1500	22nd/21st c. BC	Small biconical bead, published as necklace with DB#502-879, also includes agate and carnelian beads.	Kalantarian 2007, Pl. 6	Y
601	bead	Karashamb	Large Kurgan	2500-1500	22nd/21st c. BC	Small biconical bead, published as necklace with DB#502-879, also includes agate and carnelian beads.	Kalantarian 2007, Pl. 6	Y
602	bead	Karashamb	Large Kurgan	2500-1500	22nd/21st c. BC	Small biconical bead, published as necklace with DB#502-879, also includes agate and carnelian beads.	Kalantarian 2007, Pl. 6	Y
603	bead	Karashamb	Large Kurgan	2500-1500	22nd/21st c. BC	Small biconical bead, published as necklace with DB#502-879, also includes agate and carnelian beads.	Kalantarian 2007, Pl. 6	Y
604	bead	Karashamb	Large Kurgan	2500-1500	22nd/21st c. BC	Small biconical bead, published as necklace with DB#502-879, also includes agate and carnelian beads.	Kalantarian 2007, Pl. 6	Y
605	bead	Karashamb	Large Kurgan	2500-1500	22nd/21st c. BC	Small biconical bead, published as necklace with DB#502-879, also includes agate and carnelian beads.	Kalantarian 2007, Pl. 6	Y
606	bead	Karashamb	Large Kurgan	2500-1500	22nd/21st c. BC	Small biconical bead, published as necklace with DB#502-879, also includes agate and carnelian beads.	Kalantarian 2007, Pl. 6	Y
607	bead	Karashamb	Large Kurgan	2500-1500	22nd/21st c. BC	Small biconical bead, published as necklace with DB#502-879, also includes agate and carnelian beads.	Kalantarian 2007, Pl. 6	Y
608	bead	Karashamb	Large Kurgan	2500-1500	22nd/21st c. BC	Small biconical bead, published as necklace with DB#502-879, also includes agate and carnelian beads.	Kalantarian 2007, Pl. 6	Y
609	bead	Karashamb	Large Kurgan	2500-1500	22nd/21st c. BC	Small biconical bead, published as necklace with DB#502-879, also includes agate and carnelian beads.	Kalantarian 2007, Pl. 6	Y
610	bead	Karashamb	Large Kurgan	2500-1500	22nd/21st c. BC	Small biconical bead, published as necklace with DB#502-879, also includes agate and carnelian beads.	Kalantarian 2007, Pl. 6	Y
611	bead	Karashamb	Large Kurgan	2500-1500	22nd/21st c. BC	Small biconical bead, published as necklace with DB#502-879, also includes agate and carnelian beads.	Kalantarian 2007, Pl. 6	Y
612	bead	Karashamb	Large Kurgan	2500-1500	22nd/21st c. BC	Small biconical bead, published as necklace with DB#502-879, also includes agate and carnelian beads.	Kalantarian 2007, Pl. 6	Y
613	bead	Karashamb	Large Kurgan	2500-1500	22nd/21st c. BC	Small biconical bead, published as necklace with DB#502-879, also includes agate and carnelian beads.	Kalantarian 2007, Pl. 6	Y
614	bead	Karashamb	Large Kurgan	2500-1500	22nd/21st c. BC	Small biconical bead, published as necklace with DB#502-879, also includes agate and carnelian beads.	Kalantarian 2007, Pl. 6	Y
615	bead	Karashamb	Large Kurgan	2500-1500	22nd/21st c. BC	Small biconical bead, published as necklace with DB#502-879, also includes agate and carnelian beads.	Kalantarian 2007, Pl. 6	Y
616	bead	Karashamb	Large Kurgan	2500-1500	22nd/21st c. BC	Small biconical bead, published as necklace with DB#502-879, also includes agate and carnelian beads.	Kalantarian 2007, Pl. 6	Y
617	bead	Karashamb	Large Kurgan	2500-1500	22nd/21st c. BC	Small biconical bead, published as necklace with DB#502-879, also includes agate and carnelian beads.	Kalantarian 2007, Pl. 6	Y
618	bead	Karashamb	Large Kurgan	2500-1500	22nd/21st c. BC	Small biconical bead, published as necklace with DB#502-879, also includes agate and carnelian beads.	Kalantarian 2007, Pl. 6	Y
619	bead	Karashamb	Large Kurgan	2500-1500	22nd/21st c. BC	Small biconical bead, published as necklace with DB#502-879, also includes agate and carnelian beads.	Kalantarian 2007, Pl. 6	Y
620	bead	Karashamb	Large Kurgan	2500-1500	22nd/21st c. BC	Small biconical bead, published as necklace with DB#502-879, also includes agate and carnelian beads.	Kalantarian 2007, Pl. 6	Y
621	bead	Karashamb	Large Kurgan	2500-1500	22nd/21st c. BC	Small biconical bead, published as necklace with DB#502-879, also includes agate and carnelian beads.	Kalantarian 2007, Pl. 6	Y
622	bead	Karashamb	Large Kurgan	2500-1500	22nd/21st c. BC	Small biconical bead, published as necklace with DB#502-879, also includes agate and carnelian beads.	Kalantarian 2007, Pl. 6	Y
623	bead	Karashamb	Large Kurgan	2500-1500	22nd/21st c. BC	Small biconical bead, published as necklace with DB#502-879, also includes agate and carnelian beads.	Kalantarian 2007, Pl. 6	Y
624	bead	Karashamb	Large Kurgan	2500-1500	22nd/21st c. BC	Small biconical bead, published as necklace with DB#502-879, also includes agate and carnelian beads.	Kalantarian 2007, Pl. 6	Y
625	bead	Karashamb	Large Kurgan	2500-1500	22nd/21st c. BC	Small biconical bead, published as necklace with DB#502-879, also includes agate and carnelian beads.	Kalantarian 2007, Pl. 6	Y
626	bead	Karashamb	Large Kurgan	2500-1500	22nd/21st c. BC	Small biconical bead, published as necklace with DB#502-879, also includes agate and carnelian beads.	Kalantarian 2007, Pl. 6	Y
627	bead	Karashamb	Large Kurgan	2500-1500	22nd/21st c. BC	Small biconical bead, published as necklace with DB#502-879, also includes agate and carnelian beads.	Kalantarian 2007, Pl. 6	Y
628	bead	Karashamb	Large Kurgan	2500-1500	22nd/21st c. BC	Small biconical bead, published as necklace with DB#502-879, also includes agate and carnelian beads.	Kalantarian 2007, Pl. 6	Y
629	bead	Karashamb	Large Kurgan	2500-1500	22nd/21st c. BC	Small biconical bead, published as necklace with DB#502-879, also includes agate and carnelian beads.	Kalantarian 2007, Pl. 6	Y
630	bead	Karashamb	Large Kurgan	2500-1500	22nd/21st c. BC	Small biconical bead, published as necklace with DB#502-879, also includes agate and carnelian beads.	Kalantarian 2007, Pl. 6	Y
631	bead	Karashamb	Large Kurgan	2500-1500	22nd/21st c. BC	Small biconical bead, published as necklace with DB#502-879, also includes agate and carnelian beads.	Kalantarian 2007, Pl. 6	Y
632	bead	Karashamb	Large Kurgan	2500-1500	22nd/21st c. BC	Small biconical bead, published as necklace with DB#502-879, also includes agate and carnelian beads.	Kalantarian 2007, Pl. 6	Y
633	bead	Karashamb	Large Kurgan	2500-1500	22nd/21st c. BC	Small biconical bead, published as necklace with DB#502-879, also includes agate and carnelian beads.	Kalantarian 2007, Pl. 6	Y
634	bead	Karashamb	Large Kurgan	2500-1500	22nd/21st c. BC	Small biconical bead, published as necklace with DB#502-879, also includes agate and carnelian beads.	Kalantarian 2007, Pl. 6	Y
635	bead	Karashamb	Large Kurgan	2500-1500	22nd/21st c. BC	Small biconical bead, published as necklace with DB#502-879, also includes agate and carnelian beads.	Kalantarian 2007, Pl. 6	Y
636	bead	Karashamb	Large Kurgan	2500-1500	22nd/21st c. BC	Small biconical bead, published as necklace with DB#502-879, also includes agate and carnelian beads.	Kalantarian 2007, Pl. 6	Y
637	bead	Karashamb	Large Kurgan	2500-1500	22nd/21st c. BC	Small biconical bead, published as necklace with DB#502-879, also includes agate and carnelian beads.	Kalantarian 2007, Pl. 6	Y
638	bead	Karashamb	Large Kurgan	2500-1500	22nd/21st c. BC	Small biconical bead, published as necklace with DB#502-879, also includes agate and carnelian beads.	Kalantarian 2007, Pl. 6	Y
639	bead	Karashamb	Large Kurgan	2500-1500	22nd/21st c. BC	Small biconical bead, published as necklace with DB#502-879, also includes agate and carnelian beads.	Kalantarian 2007, Pl. 6	Y
640	bead	Karashamb	Large Kurgan	2500-1500	22nd/21st c. BC	Small biconical bead, published as necklace with DB#502-879, also includes agate and carnelian beads.	Kalantarian 2007, Pl. 6	Y
641	bead	Karashamb	Large Kurgan	2500-1500	22nd/21st c. BC	Small biconical bead, published as necklace with DB#502-879, also includes agate and carnelian beads.	Kalantarian 2007, Pl. 6	Y
642	bead	Karashamb	Large Kurgan	2500-1500	22nd/21st c. BC	Small biconical bead, published as necklace with DB#502-879, also includes agate and carnelian beads.	Kalantarian 2007, Pl. 6	Y
643	bead	Karashamb	Large Kurgan	2500-1500	22nd/21st c. BC	Small biconical bead, published as necklace with DB#502-879, also includes agate and carnelian beads.	Kalantarian 2007, Pl. 6	Y
644	bead	Karashamb	Large Kurgan	2500-1500	22nd/21st c. BC	Small biconical bead, published as necklace with DB#502-879, also includes agate and carnelian beads.	Kalantarian 2007, Pl. 6	Y
645	bead	Karashamb	Large Kurgan	2500-1500	22nd/21st c. BC	Small biconical bead, published as necklace with DB#502-879, also includes agate and carnelian beads.	Kalantarian 2007, Pl. 6	Y
646	bead	Karashamb	Large Kurgan	2500-1500	22nd/21st c. BC	Small biconical bead, published as necklace with DB#502-879, also includes agate and carnelian beads.	Kalantarian 2007, Pl. 6	Y
647	bead	Karashamb	Large Kurgan	2500-1500	22nd/21st c. BC	Small biconical bead, published as necklace with DB#502-879, also includes agate and carnelian beads.	Kalantarian 2007, Pl. 6	Y
648	bead	Karashamb	Large Kurgan	2500-1500	22nd/21st c. BC	Small biconical bead, published as necklace with DB#502-879, also includes agate and carnelian beads.	Kalantarian 2007, Pl. 6	Y
649	bead	Karashamb	Large Kurgan	2500-1500	22nd/21st c. BC	Small biconical bead, published as necklace with DB#502-879, also includes agate and carnelian beads.	Kalantarian 2007, Pl. 6	Y
650	bead	Karashamb	Large Kurgan	2500-1500	22nd/21st c. BC	Small biconical bead, published as necklace with DB#502-879, also includes agate and carnelian beads.	Kalantarian 2007, Pl. 6	Y
651	bead	Karashamb	Large Kurgan	2500-1500	22nd/21st c. BC	Small biconical bead, published as necklace with DB#502-879, also includes agate and carnelian beads.	Kalantarian 2007, Pl. 6	Y
652	bead	Karashamb	Large Kurgan	2500-1500	22nd/21st c. BC	Small biconical bead, published as necklace with DB#502-879, also includes agate and carnelian beads.	Kalantarian 2007, Pl. 6	Y
653	bead	Karashamb	Large Kurgan	2500-1500	22nd/21st c. BC	Small biconical bead, published as necklace with DB#502-879, also includes agate and carnelian beads.	Kalantarian 2007, Pl. 6	Y
654	bead	Karashamb	Large Kurgan	2500-1500	22nd/21st c. BC	Small biconical bead, published as necklace with DB#502-879, also includes agate and carnelian beads.	Kalantarian 2007, Pl. 6	Y
655	bead	Karashamb	Large Kurgan	2500-1500	22nd/21st c. BC	Small biconical bead, published as necklace with DB#502-879, also includes agate and carnelian beads.	Kalantarian 2007, Pl. 6	Y
656	bead	Karashamb	Large Kurgan	2500-1500	22nd/21st c. BC	Small biconical bead, published as necklace with DB#502-879, also includes agate and carnelian beads.	Kalantarian 2007, Pl. 6	Y
657	bead	Karashamb	Large Kurgan	2500-1500	22nd/21st c. BC	Small biconical bead, published as necklace with DB#502-879, also includes agate and carnelian beads.	Kalantarian 2007, Pl. 6	Y
658	bead	Karashamb	Large Kurgan	2500-1500	22nd/21st c. BC	Small biconical bead, published as necklace with DB#502-879, also includes agate and carnelian beads.	Kalantarian 2007, Pl. 6	Y
659	bead	Karashamb	Large Kurgan	2500-1500	22nd/21st c. BC	Small biconical bead, published as necklace with DB#502-879, also includes agate and carnelian beads.	Kalantarian 2007, Pl. 6	Y
660	bead	Karashamb	Large Kurgan	2500-1500	22nd/21st c. BC	Small biconical bead, published as necklace with DB#502-879, also includes agate and carnelian beads.	Kalantarian 2007, Pl. 6	Y
661	bead	Karashamb	Large Kurgan	2500-1500	22nd/21st c. BC	Small biconical bead, published as necklace with DB#502-879, also includes agate and carnelian beads.	Kalantarian 2007, Pl. 6	Y
662	bead	Karashamb	Large Kurgan	2500-1500	22nd/21st c. BC	Small biconical bead, published as necklace with DB#502-879, also includes agate and carnelian beads.	Kalantarian 2007, Pl. 6	Y
663	bead	Karashamb	Large Kurgan	2500-1500	22nd/21st c. BC	Small biconical bead, published as necklace with DB#502-879, also includes agate and carnelian beads.	Kalantarian 2007, Pl. 6	Y
664	bead	Karashamb	Large Kurgan	2500-1500	22nd/21st c. BC	Small biconical bead, published as necklace with DB#502-879, also includes agate and carnelian beads.	Kalantarian 2007, Pl. 6	Y
665	bead	Karashamb	Large Kurgan	2500-1500	22nd/21st c. BC	Small biconical bead, published as necklace with DB#502-879, also includes agate and carnelian beads.	Kalantarian 2007, Pl. 6	Y
666	bead	Karashamb	Large Kurgan	2500-1500	22nd/21st c. BC	Small biconical bead, published as necklace with DB#502-879, also includes agate and carnelian beads.	Kalantarian 2007, Pl. 6	Y
667	bead	Karashamb	Large Kurgan	2500-1500	22nd/21st c. BC	Small biconical bead, published as necklace with DB#502-879, also includes agate and carnelian beads.	Kalantarian 2007, Pl. 6	Y
668	bead	Karashamb	Large Kurgan	2500-1500	22nd/21st c. BC	Small biconical bead, published as necklace with DB#502-879, also includes agate and carnelian beads.	Kalantarian 2007, Pl. 6	Y
669	bead	Karashamb	Large Kurgan	2500-1500	22nd/21st c. BC	Small biconical bead, published as necklace with DB#502-879, also includes agate and carnelian beads.	Kalantarian 2007, Pl. 6	Y
670	bead	Karashamb	Large Kurgan	2500-1500	22nd/21st c. BC	Small biconical bead, published as necklace with DB#502-879, also includes agate and carnelian beads.	Kalantarian 2007, Pl. 6	Y
671	bead	Karashamb	Large Kurgan	2500-1500	22nd/21st c. BC	Small biconical bead, published as necklace with DB#502-879, also includes agate and carnelian beads.	Kalantarian 2007, Pl. 6	Y
672	bead	Karashamb	Large Kurgan	2500-1500	22nd/21st c. BC	Small biconical bead, published as necklace with DB#502-879, also includes agate and carnelian beads.	Kalantarian 2007, Pl. 6	Y
673	bead	Karashamb	Large Kurgan	2500-1500	22nd/21st c. BC	Small biconical bead, published as necklace with DB#502-879, also includes agate and carnelian beads.	Kalantarian 2007, Pl. 6	Y
674	bead	Karashamb	Large Kurgan	2500-1500	22nd/21st c. BC	Small biconical bead, published as necklace with DB#502-879, also includes agate and carnelian beads.	Kalantarian 2007, Pl. 6	Y
675	bead	Karashamb	Large Kurgan	2500-1500	22nd/21st c. BC	Small biconical bead, published as necklace with DB#502-879, also includes agate and carnelian beads.	Kalantarian 2007, Pl. 6	Y
676	bead	Karashamb	Large Kurgan	2500-1500	22nd/21st c. BC	Small biconical bead, published as necklace with DB#502-879, also includes agate and carnelian beads.	Kalantarian 2007, Pl. 6	Y
677	bead	Karashamb	Large Kurgan	2500-1500	22nd/21st c. BC	Small biconical bead, published as necklace with DB#502-879, also includes agate and carnelian beads.	Kalantarian 2007, Pl. 6	Y
678	bead	Karashamb	Large Kurgan	2500-1500	22nd/21st c. BC	Small biconical bead, published as necklace with DB#502-879, also includes agate and carnelian beads.	Kalantarian 2007, Pl. 6	Y
679	bead	Karashamb	Large Kurgan	2500-1500	22nd/21st c. BC	Small biconical bead, published as necklace with DB#502-879, also includes agate and carnelian beads.	Kalantarian 2007, Pl. 6	Y
680	bead	Karashamb	Large Kurgan	2500-1500	22nd/21st c. BC	Small biconical bead, published as necklace with DB#502-879, also includes agate and carnelian beads.	Kalantarian 2007, Pl. 6	Y
681	bead	Karashamb	Large Kurgan	2500-1500	22nd/21st c. BC	Small biconical bead, published as necklace with DB#502-879, also includes agate and carnelian beads.	Kalantarian 2007, Pl. 6	Y
682	bead	Karashamb	Large Kurgan	2500-1500	22nd/21st c. BC	Small biconical bead, published as necklace with DB#502-879, also includes agate and carnelian beads.	Kalantarian 2007, Pl. 6	Y
683	bead	Karashamb	Large Kurgan	2500-1500	22nd/21st c. BC	Small biconical bead, published as necklace with DB#502-879, also includes agate and carnelian beads.	Kalantarian 2007, Pl. 6	Y
684	bead	Karashamb	Large Kurgan	2500-1500	22nd/21st c. BC	Small biconical bead, published as necklace with DB#502-879, also includes agate and carnelian beads.	Kalantarian 2007, Pl. 6	Y
685	bead	Karashamb	Large Kurgan	2500-1500	22nd/21st c. BC	Small biconical bead, published as necklace with DB#502-879, also includes agate and carnelian beads.	Kalantarian 2007, Pl. 6	Y
686	bead	Karashamb	Large Kurgan	2500-1500	22nd/21st c. BC	Small biconical bead, published as necklace with DB#502-879, also includes agate and carnelian beads.	Kalantarian 2007, Pl. 6	Y
687	bead	Karashamb	Large Kurgan	2500-1500	22nd/21st c. BC	Small biconical bead, published as necklace with DB#502-879, also includes agate and carnelian beads.	Kalantarian 2007, Pl. 6	Y
688	bead	Karashamb	Large Kurgan	2500-1500	22nd/21st c. BC	Small biconical bead, published as necklace with DB#502-879, also includes agate and carnelian beads.	Kalantarian 2007, Pl. 6	Y
689	bead	Karashamb	Large Kurgan	2500-1500	22nd/21st c. BC	Small biconical bead, published as necklace with DB#502-879, also includes agate and carnelian beads.	Kalantarian 2007, Pl. 6	Y
690	bead	Karashamb	Large Kurgan	2500-1500	22nd/21st c. BC	Small biconical bead, published as necklace with DB#502-879, also includes agate and carnelian beads.	Kalantarian 2007, Pl. 6	Y
691	bead	Karashamb	Large Kurgan	2500-1500	22nd/21st c. BC	Small biconical bead, published as necklace with DB#502-879, also includes agate and carnelian beads.	Kalantarian 2007, Pl. 6	Y
692	bead	Karashamb	Large Kurgan	2500-1500	22nd/21st c. BC	Small biconical bead, published as necklace with DB#502-879, also includes agate and carnelian beads.	Kalantarian 2007, Pl. 6	Y
693	bead	Karashamb	Large Kurgan	2500-1500	22nd/21st c. BC	Small biconical bead, published as necklace with DB#502-879, also includes agate and carnelian beads.	Kalantarian 2007, Pl. 6	Y
694	bead	Karashamb	Large Kurgan	2500-1500	22nd/21st c. BC	Small biconical bead, published as necklace with DB#502-879, also includes agate and carnelian beads.	Kalantarian 2007, Pl. 6	Y
695	bead	Karashamb	Large Kurgan	2500-1500	22nd/21st c. BC	Small biconical bead, published as necklace with DB#502-879, also includes agate and carnelian beads.	Kalantarian 2007, Pl. 6	Y
696	bead	Karashamb	Large Kurgan	2500-1500	22nd/21st c. BC	Small biconical bead, published as necklace with DB#502-879, also includes agate and carnelian beads.	Kalantarian 2007, Pl. 6	Y
697	bead	Karashamb	Large Kurgan	2500-1500	22nd/21st c. BC	Small biconical bead, published as necklace with DB#502-879, also includes agate and carnelian beads.	Kalantarian 2007, Pl. 6	Y
698	bead	Karashamb	Large Kurgan	2500-1500	22nd/21st c. BC	Small biconical bead, published as necklace with DB#502-879, also includes agate and carnelian beads.	Kalantarian 2007, Pl. 6	Y
699	bead	Karashamb	Large Kurgan	2500-1500	22nd/21st c. BC	Small biconical bead, published as necklace with DB#502-879, also includes agate and carnelian beads.	Kalantarian 2007, Pl. 6	Y
700	bead	Karashamb	Large Kurgan	2500-1500	22nd/21st c. BC	Small biconical bead, published as necklace with DB#502-879, also includes agate and carnelian beads.	Kalantarian 2007, Pl. 6	Y
701	bead	Karashamb	Large Kurgan	2500-1500	22nd/21st c. BC	Small biconical bead, published as necklace with DB#502-879, also includes agate and carnelian beads.	Kalantarian 2007, Pl. 6	Y
702	bead	Karashamb	Large Kurgan	2500-1500	22nd/21st c. BC	Small biconical bead, published as necklace with DB#502-879, also includes agate and carnelian beads.	Kalantarian 2007, Pl. 6	Y
703	bead	Karashamb	Large Kurgan	2500-1500	22nd/21st c. BC	Small biconical bead, published as necklace with DB#502-879, also includes agate and carnelian beads.	Kalantarian 2007, Pl. 6	Y
704	bead	Karashamb	Large Kurgan	2500-1500	22nd/21st c. BC	Small biconical bead, published as necklace with DB#502-879, also includes agate and carnelian beads.	Kalantarian 2007, Pl. 6	Y
705	bead	Karashamb	Large Kurgan	2500-1500	22nd/21st c. BC	Small biconical bead, published as necklace with DB#502-879, also includes agate and carnelian beads.	Kalantarian 2007, Pl. 6	Y
706	bead	Karashamb	Large Kurgan	2500-1500	22nd/21st c. BC	Small biconical bead, published as necklace with DB#502-879, also includes agate and carnelian beads.	Kalantarian 2007, Pl. 6	Y
707	bead	Karashamb	Large Kurgan	2500-1500	22nd/21st c. BC	Small biconical bead, published as necklace with DB#502-879, also includes agate and carnelian beads.	Kalantarian 2007, Pl. 6	Y
708	bead	Karashamb	Large Kurgan	2500-1500	22nd/21st c. BC	Small biconical bead, published as necklace with DB#502-879, also includes agate and carnelian beads.	Kalantarian 2007, Pl. 6	Y
709	bead	Karashamb	Large Kurgan	2500-1500	22nd/21st c. BC	Small biconical bead, published as necklace with DB#502-879, also includes agate and carnelian beads.	Kalantarian 2007, Pl. 6	Y
710	bead	Karashamb	Large Kurgan	2500-1500	22nd/21st c. BC	Small biconical bead, published as necklace with DB#502-879, also includes agate and carnelian beads.	Kalantarian 2007, Pl. 6	Y
711	bead	Karashamb	Large Kurgan	2500-1500	22nd/21st c. BC	Small biconical bead, published as necklace with DB#502-879, also includes agate and carnelian beads.	Kalantarian 2007, Pl. 6	Y
712	bead	Karashamb	Large Kurgan	2500-1500	22nd/21st c. BC	Small biconical bead, published as necklace with DB#502-879, also includes agate and carnelian beads.	Kalantarian 2007, Pl. 6	Y
713	bead	Karashamb	Large Kurgan	2500-1500	22nd/21st c. BC	Small biconical bead, published as necklace with DB#502-879, also includes agate and carnelian beads.	Kalantarian 2007, Pl. 6	Y
714	bead	Karashamb	Large Kurgan	2500-1500	22nd/21st c. BC	Small biconical bead, published as necklace with DB#502-879, also includes agate and carnelian beads.	Kalantarian 2007, Pl. 6	Y
715	bead	Karashamb	Large Kurgan	2500-1500	22nd/21st c. BC	Small biconical bead, published as necklace with DB#502-879, also includes agate and carnelian beads.	Kalantarian 2007, Pl. 6	Y
716	bead	Karashamb	Large Kurgan	2500-1500	22nd/21st c. BC	Small biconical bead, published as necklace with DB#502-879, also includes agate and carnelian beads.	Kalantarian 2007, Pl. 6	Y
717	bead	Karashamb	Large Kurgan	2500-1500	22nd/21st c. BC	Small biconical bead, published as necklace with DB#502-879, also includes agate and carnelian beads.	Kalantarian 2007, Pl. 6	Y
718	bead	Karashamb	Large Kurgan	2500-1500	22nd/21st c. BC	Small biconical bead, published as necklace with DB#502-879, also includes agate and carnelian beads.	Kalantarian 2007, Pl. 6	Y
719	bead	Karashamb	Large Kurgan	2500-1500	22nd/21st c. BC	Small biconical bead, published as necklace with DB#502-879, also includes agate and carnelian beads.	Kalantarian 2007, Pl. 6	Y
720	bead	Karashamb	Large Kurgan	2500-1500	22nd/21st c. BC	Small biconical bead, published as necklace with DB#502-879, also includes agate and carnelian beads.	Kalantarian 2007, Pl. 6	Y
721	bead	Karashamb	Large Kurgan	2500-1500	22nd/21st c. BC	Small biconical bead, published as necklace with DB#502-879, also includes agate and carnelian beads.	Kalantarian 2007, Pl. 6	Y
722	bead	Karashamb	Large Kurgan	2500-1500	22nd/21st c. BC	Small biconical bead, published as necklace with DB#502-879, also includes agate and carnelian beads.	Kalantarian 2007, Pl. 6	Y
723	bead	Karashamb	Large Kurgan	2500-1500	22nd/21st c. BC	Small biconical bead, published as necklace with DB#502-879, also includes agate and carnelian beads.	Kalantarian 2007, Pl. 6	Y
724	bead	Karashamb	Large Kurgan	2500-1500	22nd/21st c. BC	Small biconical bead, published as necklace with DB#502-879, also includes agate and carnelian beads.	Kalantarian 2007, Pl. 6	Y
725	bead	Karashamb	Large Kurgan	2500-1500	22nd/21st c. BC	Small biconical bead, published as necklace with DB#502-879, also includes agate and carnelian beads.	Kalantarian 2007, Pl. 6	Y
726	bead	Karashamb	Large Kurgan	2500-1500	22nd/21st c. BC	Small biconical bead, published as necklace with DB#502-879, also includes agate and carnelian beads.	Kalantarian 2007, Pl. 6	Y
727	bead	Karashamb	Large Kurgan	2500-1500	22nd/21st c. BC	Small biconical bead, published as necklace with DB#502-879, also includes agate and carnelian beads.	Kalantarian 2007, Pl. 6	Y
728	bead	Karashamb	Large Kurgan	2500-1500	22nd/21st c. BC	Small biconical bead, published as necklace with DB#502-879, also includes agate and carnelian beads.	Kalantarian 2007, Pl. 6	Y
729	bead	Karashamb	Large Kurgan	2500-1500	22nd/21st c. BC	Small biconical bead, published as necklace with DB#502-879, also includes agate and carnelian beads.	Kalantarian 2007, Pl. 6	Y
730	bead	Karashamb	Large Kurgan	2500-1500	22nd/21st c. BC	Small biconical bead, published as necklace with DB#502-879, also includes agate and carnelian beads.	Kalantarian 2007, Pl. 6	Y
731	bead	Karashamb	Large Kurgan	2500-1500	22nd/21st c. BC	Small biconical bead, published as necklace with DB#502-879, also includes agate and carnelian beads.	Kalantarian 2007, Pl. 6	Y
732	bead	Karashamb	Large Kurgan	2500-1500	22nd/21st c. BC	Small biconical bead, published as necklace with DB#502-879, also includes agate and carnelian beads.	Kalantarian 2007, Pl. 6	Y
733	bead	Karashamb	Large Kurgan	2500-1500	22nd/21st c. BC	Small biconical bead, published as necklace with DB#502-879, also includes agate and carnelian beads.	Kalantarian 2007, Pl. 6	Y
734	bead	Karashamb	Large Kurgan	2500-1500	22nd/21st c. BC	Small biconical bead, published as necklace with DB#502-879, also includes agate and carnelian beads.	Kalantarian 2007, Pl. 6	Y
735	bead	Karashamb	Large Kurgan	2500-1500	22nd/21st c. BC	Small biconical bead, published as necklace with DB#502-879, also includes agate and carnelian beads.	Kalantarian 2007, Pl. 6	Y
736	bead	Karashamb	Large Kurgan	2500-1500	22nd/21st c. BC	Small biconical bead, published as necklace with DB#502-879, also includes agate and carnelian beads.	Kalantarian 2007, Pl. 6	Y
737	bead	Karashamb	Large Kurgan	2500-1500	22nd/21st c. BC	Small biconical bead, published as necklace with DB#502-879, also includes agate and carnelian beads.	Kalantarian 2007, Pl. 6	Y
738	bead	Karashamb	Large Kurgan	2500-1500	22nd/21st c. BC	Small biconical bead, published as necklace with DB#502-879, also includes agate and carnelian beads.	Kalantarian 2007, Pl. 6	Y
739	bead	Karashamb	Large Kurgan	2500-1500	22nd/21st c. BC	Small biconical bead, published as necklace with DB#502-879, also includes agate and carnelian beads.	Kalantarian 2007, Pl. 6	Y
740	bead	Karashamb	Large Kurgan	2500-1500	22nd/21st c. BC	Small biconical bead, published as necklace with DB#502-879, also includes agate and carnelian beads.	Kalantarian 2007, Pl. 6	Y
741	bead	Karashamb	Large Kurgan	2500-1500	22nd/21st c. BC	Small biconical bead, published as necklace with DB#502-879, also includes agate and carnelian beads.	Kalantarian 2007, Pl. 6	Y
742	bead	Karashamb	Large Kurgan	2500-1500	22nd/21st c. BC	Small biconical bead, published as necklace with DB#502-879, also includes agate and carnelian beads.	Kalantarian 2007, Pl. 6	Y
743	bead	Karashamb	Large Kurgan	2500-1500	22nd/21st c. BC	Small biconical bead, published as necklace with DB#502-879, also includes agate and carnelian beads.	Kalantarian 2007, Pl. 6	Y
744	bead	Karashamb	Large Kurgan	2500-1500	22nd/21st c. BC	Small biconical bead, published as necklace with DB#502-879, also includes agate and carnelian beads.	Kalantarian 2007, Pl. 6	Y
745	bead	Karashamb	Large Kurgan	2500-1500	22nd/21st c. BC	Small biconical bead, published as necklace with DB#502-879, also includes agate and carnelian beads.	Kalantarian 2007, Pl. 6	Y
746	bead	Karashamb	Large Kurgan	2500-1500	22nd/21st c. BC	Small biconical bead, published as necklace with DB#502-879, also includes agate and carnelian beads.	Kalantarian 2007, Pl. 6	Y
747	bead	Karashamb	Large Kurgan	2500-1500	22nd/21st c. BC	Small biconical bead, published as necklace with DB#502-879, also includes agate and carnelian beads.	Kalantarian 2007, Pl. 6	Y
748	bead	Karashamb	Large Kurgan	2500-1500	22nd/21st c. BC	Small biconical bead, published as necklace with DB#502-879, also includes agate and carnelian beads.	Kalantarian 2007, Pl. 6	Y
749	bead	Karashamb	Large Kurgan	2500-1500	22nd/21st c. BC	Small biconical bead, published as necklace with DB#502-879, also includes agate and carnelian beads.	Kalantarian 2007, Pl. 6	Y
750	bead	Karashamb	Large Kurgan	2500-1500	22nd/21st c. BC	Small biconical bead, published as necklace with DB#502-879, also includes agate and carnelian beads.	Kalantarian 2007, Pl. 6	Y
751	bead	Karashamb	Large Kurgan	2500-1500	22nd/21st c. BC	Small biconical bead, published as necklace with DB#502-879, also includes agate and carnelian beads.	Kalantarian 2007, Pl. 6	Y
752	bead	Karashamb	Large Kurgan	2500-1500	22nd/21st c. BC	Small biconical bead, published as necklace with DB#502-879, also includes agate and carnelian beads.	Kalantarian 2007, Pl. 6	Y
753	bead	Karashamb	Large Kurgan	2500-1500	22nd/21st c. BC	Small biconical bead, published as necklace with DB#502-879, also includes agate and carnelian beads.	Kalantarian 2007, Pl. 6	Y
754	bead	Karashamb	Large Kurgan	2500-1500	22nd/21st c. BC	Small biconical bead, published as necklace with DB#502-879, also includes agate and carnelian beads.	Kalantarian 2007, Pl. 6	Y
755	bead	Karashamb	Large Kurgan	2500-1500	22nd/21st c. BC	Small biconical bead, published as necklace with DB#502-879, also includes agate and carnelian beads.	Kalantarian 2007, Pl. 6	Y
756	bead	Karashamb	Large Kurgan	2500-1500	22nd/21st c. BC	Small biconical bead, published as necklace with DB#502-879, also includes agate and carnelian beads.	Kalantarian 2007, Pl. 6	Y
757	bead	Karashamb	Large Kurgan	2500-1500	22nd/21st c. BC	Small biconical bead, published as necklace with DB#502-879, also includes agate and carnelian beads.	Kalantarian 2007, Pl. 6	Y
758	bead	Karashamb	Large Kurgan	2500-1500	22nd/21st c. BC	Small biconical bead, published as necklace with DB#502-879, also includes agate and carnelian beads.	Kalantarian 2007, Pl. 6	Y
759	bead	Karashamb	Large Kurgan	2500-1500	22nd/21st c. BC	Small biconical bead, published as necklace with DB#502-879, also includes agate and carnelian beads.	Kalantarian 2007, Pl. 6	Y
760	bead	Karashamb	Large Kurgan	2500-1500	22nd/21st c. BC	Small biconical bead, published as necklace with DB#502-879, also includes agate and carnelian beads.	Kalantarian 2007, Pl. 6	Y
761	bead	Karashamb	Large Kurgan	2500-1500	22nd/21st c. BC	Small biconical bead, published as necklace with DB#502-879, also includes agate and carnelian beads.	Kalantarian 2007, Pl. 6	Y
762	bead	Karashamb	Large Kurgan	2500-1500	22nd/21st c. BC	Small biconical bead, published as necklace with DB#502-879, also includes agate and carnelian beads.	Kalantarian 2007, Pl. 6	Y
763	bead	Karashamb	Large Kurgan	2500-1500	22nd/21st c. BC	Small biconical bead, published as necklace with DB#502-879, also includes agate and carnelian beads.	Kalantarian 2007, Pl. 6	Y
764	bead	Karashamb	Large Kurgan	2500-1500	22nd/21st c. BC	Small biconical bead, published as necklace with DB#502-879, also includes agate and carnelian beads.	Kalantarian 2007, Pl. 6	Y
765	bead	Karashamb	Large Kurgan	2500-1500	22nd/21st c. BC	Small biconical bead, published as necklace with DB#502-879, also includes agate and carnelian beads.	Kalantarian 2007, Pl. 6	Y
766	bead	Karashamb	Large Kurgan	2500-1500	22nd/21st c. BC	Small biconical bead, published as necklace with DB#502-879, also includes agate and carnelian beads.	Kalantarian 2007, Pl. 6	Y
767	bead	Karashamb	Large Kurgan	2500-1500	22nd/21st c. BC	Small biconical bead, published as necklace with DB#502-879, also includes agate and carnelian beads.	Kalantarian 2007, Pl. 6	Y
768	bead	Karashamb	Large Kurgan	2500-1500	22nd/21st c. BC	Small biconical bead, published as necklace with DB#502-879, also includes agate and carnelian beads.	Kalantarian 2007, Pl. 6	Y
769	bead	Karashamb	Large Kurgan	2500-1500	22nd/21st c. BC	Small biconical bead, published as necklace with DB#502-879, also includes agate and carnelian beads.	Kalantarian 2007, Pl. 6	Y
770	bead	Karashamb	Large Kurgan	2500-1500	22nd/21st c. BC	Small biconical bead, published as necklace with DB#502-879, also includes agate and carnelian beads.	Kalantarian 2007, Pl. 6	Y
771	bead	Karashamb	Large Kurgan	2500-1500	22nd/21st c. BC	Small biconical bead, published as necklace with DB#502-879, also includes agate and carnelian beads.	Kalantarian 2007, Pl. 6	Y
772	bead	Karashamb	Large Kurgan	2500-1500	22nd/21st c. BC	Small biconical bead, published as necklace with DB#502-879, also includes agate and carnelian beads.	Kalantarian 2007, Pl. 6	Y
773	bead	Karashamb	Large Kurgan	2500-1500	22nd/21st c. BC	Small biconical bead, published as necklace with DB#502-879, also includes agate and carnelian beads.	Kalantarian 2007, Pl. 6	Y
774	bead	Karashamb	Large Kurgan	2500-1500	22nd/21st c. BC	Small biconical bead, published as necklace with DB#502-879, also includes agate and carnelian beads.	Kalantarian 2007, Pl. 6	Y
775	bead	Karashamb	Large Kurgan	2500-1500	22nd/21st c. BC	Small biconical bead, published as necklace with DB#502-879, also includes agate and carnelian beads.	Kalantarian 2007, Pl. 6	Y
776	bead	Karashamb	Large Kurgan	2500-1500	22nd/21st c. BC	Small biconical bead, published as necklace with DB#502-879, also includes agate and carnelian beads.	Kalantarian 2007, Pl. 6	Y
777	bead	Karashamb	Large Kurgan	2500-1500	22nd/21st c. BC	Small biconical bead, published as necklace with DB#502-879, also includes agate and carnelian beads.	Kalantarian 2007, Pl. 6	Y
778	bead	Karashamb	Large Kurgan	2500-1500	22nd/21st c. BC	Small biconical bead, published as necklace with DB#502-879, also includes agate and carnelian beads.	Kalantarian 2007, Pl. 6	Y
779	bead	Karashamb	Large Kurgan	2500-1500	22nd/21st c. BC	Small biconical bead, published as necklace with DB#502-879, also includes agate and carnelian beads.	Kalantarian 2007, Pl. 6	Y
780	bead	Karashamb	Large Kurgan	2500-1500	22nd/21st c. BC	Small biconical bead, published as necklace with DB#502-879, also includes agate and carnelian beads.	Kalantarian 2007, Pl. 6	Y
781	bead	Karashamb	Large Kurgan	2500-1500	22nd/21st c. BC	Small biconical bead, published as necklace with DB#502-879, also includes agate and carnelian beads.	Kalantarian 2007, Pl. 6	Y
782	bead	Karashamb	Large Kurgan	2500-1500	22nd/21st c. BC	Small biconical bead, published as necklace with DB#502-879, also includes agate and carnelian beads.	Kalantarian 2007, Pl. 6	Y
783	bead	Karashamb	Large Kurgan	2500-1500	22nd/21st c. BC	Small biconical bead, published as necklace with DB#502-879, also includes agate and carnelian beads.	Kalantarian 2007, Pl. 6	Y
784	bead	Karashamb	Large Kurgan	2500-1500	22nd/21st c. BC	Small biconical bead, published as necklace with DB#502-879, also includes agate and carnelian beads.	Kalantarian 2007, Pl. 6	Y
785	bead	Karashamb	Large Kurgan	2500-1500	22nd/21st c. BC	Small biconical bead, published as necklace with DB#502-879, also includes agate and carnelian beads.	Kalantarian 2007, Pl. 6	Y
786	bead	Karashamb	Large Kurgan	2500-1500	22nd/21st c. BC	Small biconical bead, published as necklace with DB#502-879, also includes agate and carnelian beads.	Kalantarian 2007, Pl. 6	Y
787	bead	Karashamb	Large Kurgan	2500-1500	22nd/21st c. BC	Small biconical bead, published as necklace with DB#502-879, also includes agate and carnelian beads.	Kalantarian 2007, Pl. 6	Y
788	bead	Karashamb	Large Kurgan	2500-1500	22nd/21st c. BC	Small biconical bead, published as necklace with DB#502-879, also includes agate and carnelian beads.	Kalantarian 2007, Pl. 6	Y
789	bead	Karashamb	Large Kurgan	2500-1500	22nd/21st c. BC	Small biconical bead, published as necklace with DB#502-879, also includes agate and carnelian beads.	Kalantarian 2007, Pl. 6	Y
790	bead	Karashamb	Large Kurgan	2500-1500	22nd/21st c. BC	Small biconical bead, published as necklace with DB#502-879, also includes agate and carnelian beads.	Kalantarian 2007, Pl. 6	Y
791	bead	Karashamb	Large Kurgan	2500-1500	22nd/21st c. BC	Small biconical bead, published as necklace with DB#502-879, also includes agate and carnelian beads.	Kalantarian 2007, Pl. 6	Y
792	bead	Karashamb	Large Kurgan	2500-1500	22nd/21st c. BC	Small biconical bead, published as necklace with DB#502-879, also includes agate and carnelian beads.	Kalantarian 2007, Pl. 6	Y
793	bead	Karashamb	Large Kurgan	2500-1500	22nd/21st c. BC	Small biconical bead, published as necklace with DB#502-879, also includes agate and carnelian beads.	Kalantarian 2007, Pl. 6	Y
794	bead	Karashamb	Large Kurgan	2500-1500	22nd/21st c. BC	Small biconical bead, published as necklace with DB#502-879, also includes agate and carnelian beads.	Kalantarian 2007, Pl. 6	Y
795	bead	Karashamb	Large Kurgan	2500-1500	22nd/21st c. BC	Small biconical bead, published as necklace with DB#502-879, also includes agate and carnelian beads.	Kalantarian 2007, Pl. 6	Y
796	bead	Karashamb	Large Kurgan	2500-1500	22nd/21st c. BC	Small biconical bead, published as necklace with DB#502-879, also includes agate and carnelian beads.	Kalantarian 2007, Pl. 6	Y
797	bead	Karashamb	Large Kurgan	2500-1500	22nd/21st c. BC	Small biconical bead, published as necklace with DB#502-879, also includes agate and carnelian beads.	Kalantarian 2007, Pl. 6	Y
798	bead	Karashamb	Large Kurgan	2500-1500	22nd/21st c. BC	Small biconical bead, published as necklace with DB#502-879, also includes agate and carnelian beads.	Kalantarian 2007, Pl. 6	Y
799	bead	Karashamb	Large Kurgan	2500-1500	22nd/21st c. BC	Small biconical bead, published as necklace with DB#502-879, also includes agate and carnelian beads.	Kalantarian 2007, Pl. 6	Y
800	bead	Karashamb	Large Kurgan	2500-1500	22nd/21st c. BC	Small biconical bead, published as necklace with DB#502-879, also includes agate and carnelian beads.	Kalantarian 2007, Pl. 6	Y
801	bead	Karashamb	Large Kurgan	2500-1500	22nd/21st c. BC	Small biconical bead, published as necklace with DB#502-879, also includes agate and carnelian beads.	Kalantarian 2007, Pl. 6	Y
802	bead	Karashamb	Large Kurgan	2500-1500	22nd/21st c. BC	Small biconical bead, published as necklace with DB#502-879, also includes agate and carnelian beads.	Kalantarian 2007, Pl. 6	Y
803	bead	Karashamb	Large Kurgan	2500-1500	22nd/21st c. BC	Small biconical bead, published as necklace with DB#502-879, also includes agate and carnelian beads.	Kalantarian 2007, Pl. 6	Y
804	bead	Karashamb	Large Kurgan	2500-1500	22nd/21st c. BC	Small biconical bead, published as necklace with DB#502-879, also includes agate and carnelian beads.	Kalantarian 2007, Pl. 6	Y
805	bead	Karashamb	Large Kurgan	2500-1500	22nd/21st c. BC	Small biconical bead, published as necklace with DB#502-879, also includes agate and carnelian beads.	Kalantarian 2007, Pl. 6	Y
806	bead	Karashamb	Large Kurgan	2500-1500	22nd/21st c. BC	Small biconical bead, published as necklace with DB#502-879, also includes agate and carnelian beads.	Kalantarian 2007, Pl. 6	Y
807	bead	Karashamb	Large Kurgan	2500-1500	22nd/21st c. BC	Small biconical bead, published as necklace with DB#502-879, also includes agate and carnelian beads.	Kalantarian 2007, Pl. 6	Y
808	bead	Karashamb	Large Kurgan	2500-1500	22nd/21st c. BC	Small biconical bead, published as necklace with DB#502-879, also includes agate and carnelian beads.	Kalantarian 2007, Pl. 6	Y
809	bead	Karashamb	Large Kurgan	2500-1500	22nd/21st c. BC	Small biconical bead, published as necklace with DB#502-879, also includes agate and carnelian beads.	Kalantarian 2007, Pl. 6	Y
810	bead	Karashamb	Large Kurgan	2500-1500	22nd/21st c. BC	Small biconical bead, published as necklace with DB#502-879, also includes agate and carnelian beads.	Kalantarian 2007, Pl. 6	Y
811	bead	Karashamb	Large Kurgan	2500-1500	22nd/21st c. BC	Small biconical bead, published as necklace with DB#502-879, also includes agate and carnelian beads.	Kalantarian 2007, Pl. 6	Y
812	bead	Karashamb	Large Kurgan	2500-1500	22nd/21st c. BC	Small biconical bead, published as necklace with DB#502-879, also includes agate and carnelian beads.	Kalantarian 2007, Pl. 6	Y
813	bead	Karashamb	Large Kurgan	2500-1500	22nd/21st c. BC	Small biconical bead, published as necklace with DB#502-879, also includes agate and carnelian beads.	Kalantarian 2007, Pl. 6	Y
814	bead	Karashamb	Large Kurgan	2500-1500	22nd/21st c. BC	Small biconical bead, published as necklace with DB#502-879, also includes agate and carnelian beads.	Kalantarian 2007, Pl. 6	Y
815	bead	Karashamb	Large Kurgan	2500-1500	22nd/21st c. BC	Small biconical bead, published as necklace with DB#502-879, also includes agate and carnelian beads.	Kalantarian 2007, Pl. 6	Y
816	bead	Karashamb	Large Kurgan	2500-1500	22nd/21st c. BC	Small biconical bead, published as necklace with DB#502-879, also includes agate and carnelian beads.	Kalantarian 2007, Pl. 6	Y
817	bead	Karashamb	Large Kurgan	2500-1500	22nd/21st c. BC	Small biconical bead, published as necklace with DB#502-879, also includes agate and carnelian beads.	Kalantarian 2007, Pl. 6	Y
818	bead	Karashamb	Large Kurgan	2500-1500	22nd/21st c. BC	Small biconical bead, published as necklace with DB#502-879, also includes agate and carnelian beads.	Kalantarian 2007, Pl. 6	Y
819	bead	Karashamb	Large Kurgan	2500-1500	22nd/21st c. BC	Small biconical bead, published as necklace with DB#502-879, also includes agate and carnelian beads.	Kalantarian 2007, Pl. 6	Y
820	bead	Karashamb	Large Kurgan	2500-1500	22nd/21st c. BC	Small biconical bead, published as necklace with DB#502-879, also includes agate and carnelian beads.	Kalantarian 2007, Pl. 6	Y
821	bead	Karashamb	Large Kurgan	2500-1500	22nd/21st c. BC	Small biconical bead, published as necklace with DB#502-879, also includes agate and carnelian beads.	Kalantarian 2007, Pl. 6	Y
822	bead	Karashamb	Large Kurgan	2500-1500	22nd/21st c. BC	Small biconical bead, published as necklace with DB#502-879, also includes agate and carnelian beads.	Kalantarian 2007, Pl. 6	Y
823	bead	Karashamb	Large Kurgan	2500-1500	22nd/21st c. BC	Small biconical bead, published as necklace with DB#502-879, also includes agate and carnelian beads.	Kalantarian 2007, Pl. 6	Y
824	bead	Karashamb	Large Kurgan	2500-1500	22nd/21st c. BC	Small biconical bead, published as necklace with DB#502-879, also includes agate and carnelian beads.	Kalantarian 2007, Pl. 6	Y
825	bead	Karashamb	Large Kurgan	2500-1500	22nd/21st c. BC	Small biconical bead, published as necklace with DB#502-879, also includes agate and carnelian beads.	Kalantarian 2007, Pl. 6	Y
826	bead	Karashamb	Large Kurgan	2500-1500	22nd/21st c. BC	Small biconical bead, published as necklace with DB#502-879, also includes agate and carnelian beads.	Kalantarian 2007, Pl. 6	Y
827	bead	Karashamb	Large Kurgan	2500-1500	22nd/21st c. BC	Small biconical bead, published as necklace with DB#502-879, also includes agate and carnelian beads.	Kalantarian 2007, Pl. 6	Y
828	bead	Karashamb	Large Kurgan	2500-1500	22nd/21st c. BC	Small biconical bead, published as necklace with DB#502-879, also includes agate and carnelian beads.	Kalantarian 2007, Pl. 6	Y
829	bead	Karashamb	Large Kurgan	2500-1500	22nd/21st c. BC	Small biconical bead, published as necklace with DB#502-879, also includes agate and carnelian beads.	Kalantarian 2007, Pl. 6	Y
830	bead	Karashamb	Large Kurgan	2500-1500	22nd/21st c. BC	Small biconical bead, published as necklace with DB#502-879, also includes agate and carnelian beads.	Kalantarian 2007, Pl. 6	Y
831	bead	Karashamb	Large Kurgan	2500-1500	22nd/21st c. BC	Small biconical bead, published as necklace with DB#502-879, also includes agate and carnelian beads.	Kalantarian 2007, Pl. 6	Y
832	bead	Karashamb	Large Kurgan	2500-1500	22nd/21st c. BC	Small biconical bead, published as necklace with DB#502-879, also includes agate and carnelian beads.	Kalantarian 2007, Pl. 6	Y
833	bead	Karashamb	Large Kurgan	2500-1500	22nd/21st c. BC	Small biconical bead, published as necklace with DB#502-879, also includes agate and carnelian beads.	Kalantarian 2007, Pl. 6	Y
834	bead	Karashamb	Large Kurgan	2500-1500	22nd/21st c. BC	Small biconical bead, published as necklace with DB#502-879, also includes agate and carnelian beads.	Kalantarian 2007, Pl. 6	Y
835	bead	Karashamb	Large Kurgan	2500-1500	22nd/21st c. BC	Small biconical bead, published as necklace with DB#502-879, also includes agate and carnelian beads.	Kalantarian 2007, Pl. 6	Y
836	bead	Karashamb	Large Kurgan	2500-1500	22nd/21st c. BC	Small biconical bead, published as necklace with DB#502-879, also includes agate and carnelian beads.	Kalantarian 2007, Pl. 6	Y
837	bead	Karashamb	Large Kurgan	2500-1500	22nd/21st c. BC	Small biconical bead, published as necklace with DB#502-879, also includes agate and carnelian beads.	Kalantarian 2007, Pl. 6	Y
838	bead	Karashamb	Large Kurgan	2500-1500	22nd/21st c. BC	Small biconical bead, published as necklace with DB#502-879, also includes agate and carnelian beads.	Kalantarian 2007, Pl. 6	Y
839	bead	Karashamb	Large Kurgan	2500-1500	22nd/21st c. BC	Small biconical bead, published as necklace with DB#502-879, also includes agate and carnelian beads.	Kalantarian 2007, Pl. 6	Y
840	bead	Karashamb	Large Kurgan	2500-1500	22nd/21st c. BC	Small biconical bead, published as necklace with DB#502-879, also includes agate and carnelian beads.	Kalantarian 2007, Pl. 6	Y
841	bead	Karashamb	Large Kurgan	2500-1500	22nd/21st c. BC	Small biconical bead, published as necklace with DB#502-879, also includes agate and carnelian beads.	Kalantarian 2007, Pl. 6	Y
842	bead	Karashamb	Large Kurgan	2500-1500	22nd/21st c. BC	Small biconical bead, published as necklace with DB#502-879, also includes agate and carnelian beads.	Kalantarian 2007, Pl. 6	Y
843	bead	Karashamb	Large Kurgan	2500-1500	22nd/21st c. BC	Small biconical bead, published as necklace with DB#502-879, also includes agate and carnelian beads.	Kalantarian 2007, Pl. 6	Y
844	bead	Karashamb	Large Kurgan	2500-1500	22nd/21st c. BC	Small biconical bead, published as necklace with DB#502-879, also includes agate and carnelian beads.	Kalantarian 2007, Pl. 6	Y
845	bead	Karashamb	Large Kurgan	2500-1500	22nd/21st c. BC	Small biconical bead, published as necklace with DB#502-879, also includes agate and carnelian beads.	Kalantarian 2007, Pl. 6	Y
846	bead	Karashamb	Large Kurgan	2500-1500	22nd/21st c. BC	Small biconical bead, published as necklace with DB#502-879, also includes agate and carnelian beads.	Kalantarian 2007, Pl. 6	Y
847	bead	Karashamb	Large Kurgan	2500-1500	22nd/21st c. BC	Small biconical bead, published as necklace with DB#502-879, also includes agate and carnelian beads.	Kalantarian 2007, Pl. 6	Y
848	bead	Karashamb	Large Kurgan	2500-1500	22nd/21st c. BC	Small biconical bead, published as necklace with DB#502-879, also includes agate and carnelian beads.	Kalantarian 2007, Pl. 6	Y
849	bead	Karashamb	Large Kurgan	2500-1500	22nd/21st c. BC	Small biconical bead, published as necklace with DB#502-879, also includes agate and carnelian beads.	Kalantarian 2007, Pl. 6	Y
850	bead	Karashamb	Large Kurgan	2500-1500	22nd/21st c. BC	Small biconical bead, published as necklace with DB#502-879, also includes agate and carnelian beads.	Kalantarian 2007, Pl. 6	Y
851	bead	Karashamb	Large Kurgan	2500-1500	22nd/21st c. BC	Small biconical bead, published as necklace with DB#502-879, also includes agate and carnelian beads.	Kalantarian 2007, Pl. 6	Y
852	bead	Karashamb	Large Kurgan	2500-1500	22nd/21st c. BC	Small biconical bead, published as necklace with DB#502-879, also includes agate and carnelian beads.	Kalantarian 2007, Pl. 6	Y
853	bead	Karashamb	Large Kurgan	2500-1500	22nd/21st c. BC	Small biconical bead, published as necklace with DB#502-879, also includes agate and carnelian beads.	Kalantarian 2007, Pl. 6	Y
854	bead	Karashamb	Large Kurgan	2500-1500	22nd/21st c. BC	Small biconical bead, published as necklace with DB#502-879, also includes agate and carnelian beads.	Kalantarian 2007, Pl. 6	Y
855	bead	Karashamb	Large Kurgan	2500-1500	22nd/21st c. BC	Small biconical bead, published as necklace with DB#502-879, also includes agate and carnelian beads.	Kalantarian 2007, Pl. 6	Y
856	bead	Karashamb	Large Kurgan	2500-1500	22nd/21st c. BC	Small biconical bead, published as necklace with DB#502-879, also includes agate and carnelian beads.	Kalantarian 2007, Pl. 6	Y
857	bead	Karashamb	Large Kurgan	2500-1500	22nd/21st c. BC	Small biconical bead, published as necklace with DB#502-879, also includes agate and carnelian beads.	Kalantarian 2007, Pl. 6	Y
858	bead	Karashamb	Large Kurgan	2500-1500	22nd/21st c. BC	Small biconical bead, published as necklace with DB#502-879, also includes agate and carnelian beads.	Kalantarian 2007, Pl. 6	Y
859	bead	Karashamb	Large Kurgan	2500-1500	22nd/21st c. BC	Small biconical bead, published as necklace with DB#502-879, also includes agate and carnelian beads.	Kalantarian 2007, Pl. 6	Y
860	bead	Karashamb	Large Kurgan	2500-1500	22nd/21st c. BC	Small biconical bead, published as necklace with DB#502-879, also includes agate and carnelian beads.	Kalantarian 2007, Pl. 6	Y
861	bead	Karashamb	Large Kurgan	2500-1500	22nd/21st c. BC	Small biconical bead, published as necklace with DB#502-879, also includes agate and carnelian beads.	Kalantarian 2007, Pl. 6	Y
862	bead	Karashamb	Large Kurgan	2500-1500	22nd/21st c. BC	Small biconical bead, published as necklace with DB#502-879, also includes agate and carnelian beads.	Kalantarian 2007, Pl. 6	Y
863	bead	Karashamb	Large Kurgan	2500-1500	22nd/21st c. BC	Small biconical bead, published as necklace with DB#502-879, also includes agate and carnelian beads.	Kalantarian 2007, Pl. 6	Y
864	bead	Karashamb	Large Kurgan	2500-1500	22nd/21st c. BC	Small biconical bead, published as necklace with DB#502-879, also includes agate and carnelian beads.	Kalantarian 2007, Pl. 6	Y
865	bead	Karashamb	Large Kurgan	2500-1500	22nd/21st c. BC	Small biconical bead, published as necklace with DB#502-879, also includes agate and carnelian beads.	Kalantarian 2007, Pl. 6	Y
866	bead	Karashamb	Large Kurgan	2500-1500	22nd/21st c. BC	Small biconical bead, published as necklace with DB#502-879, also includes agate and carnelian beads.	Kalantarian 2007, Pl. 6	Y
867	bead	Karashamb	Large Kurgan	2500-1500	22nd/21st c. BC	Small biconical bead, published as necklace with DB#502-879, also includes agate and carnelian beads.	Kalantarian 2007, Pl. 6	Y
868	bead	Karashamb	Large Kurgan	2500-1500	22nd/21st c. BC	Small biconical bead, published as necklace with DB#502-879, also includes agate and carnelian beads.	Kalantarian 2007, Pl. 6	Y
869	bead	Karashamb	Large Kurgan	2500-1500	22nd/21st c. BC	Small biconical bead, published as necklace with DB#502-879, also includes agate and carnelian beads.	Kalantarian 2007, Pl. 6	Y
870	bead	Karashamb	Large Kurgan	2500-1500	22nd/21st c. BC	Small biconical bead, published as necklace with DB#502-879, also includes agate and carnelian beads.	Kalantarian 2007, Pl. 6	Y
871	bead	Karashamb	Large Kurgan	2500-1500	22nd/21st c. BC	Small biconical bead, published as necklace with DB#502-879, also includes agate and carnelian beads.	Kalantarian 2007, Pl. 6	Y
872	bead	Karashamb	Large Kurgan	2500-1500	22nd/21st c. BC	Small biconical bead, published as necklace with DB#502-879, also includes agate and carnelian beads.	Kalantarian 2007, Pl. 6	Y
873	bead	Karashamb	Large Kurgan	2500-1500	22nd/21st c. BC	Small biconical bead, published as necklace with DB#502-879, also includes agate and carnelian beads.	Kalantarian 2007, Pl. 6	Y
874	bead	Karashamb	Large Kurgan	2500-1500	22nd/21st c. BC	Small biconical bead, published as necklace with DB#502-879, also includes agate and carnelian beads.	Kalantarian 2007, Pl. 6	Y
875	bead	Karashamb	Large Kurgan	2500-1500	22nd/21st c. BC	Small biconical bead, published as necklace with DB#502-879, also includes agate and carnelian beads.	Kalantarian 2007, Pl. 6	Y
876	bead	Karashamb	Large Kurgan	2500-1500	22nd/21st c. BC	Rectangular flat bead with inset carnelian, published as necklace with DB#502-879, also includes agate and carnelian beads. Wirework/filligree.	Kalantarian 2007, Pl. 6	Y
877	bead	Karashamb	Large Kurgan	2500-1500	22nd/21st c. BC	Rectangular flat bead with inset carnelian, published as necklace with DB#502-879, also includes agate and carnelian beads. Wirework/filligree.	Kalantarian 2007, Pl. 6	Y
878	bead	Karashamb	Large Kurgan	2500-1500	22nd/21st c. BC	Cylindrical bead, published as necklace with DB#502-879, also includes agate and carnelian beads.	Kalantarian 2007, Pl. 6	Y
879	bead	Karashamb	Large Kurgan	2500-1500	22nd/21st c. BC	Cylindrical bead, published as necklace with DB#502-879, also includes agate and carnelian beads.	Kalantarian 2007, Pl. 6	Y
880	bead	Karashamb	Large Kurgan	2500-1500	22nd/21st c. BC	Biconical bead, published as necklace with DB#880-1075, also includes carnelian beads.	Kalantarian 2007, Pl. 7	Y
881	bead	Karashamb	Large Kurgan	2500-1500	22nd/21st c. BC	Biconical bead, published as necklace with DB#880-1075, also includes carnelian beads.	Kalantarian 2007, Pl. 7	Y
882	bead	Karashamb	Large Kurgan	2500-1500	22nd/21st c. BC	Biconical bead, published as necklace with DB#880-1075, also includes carnelian beads.	Kalantarian 2007, Pl. 7	Y
883	bead	Karashamb	Large Kurgan	2500-1500	22nd/21st c. BC	Biconical bead, published as necklace with DB#880-1075, also includes carnelian beads.	Kalantarian 2007, Pl. 7	Y
884	bead	Karashamb	Large Kurgan	2500-1500	22nd/21st c. BC	Biconical bead, published as necklace with DB#880-1075, also includes carnelian beads.	Kalantarian 2007, Pl. 7	Y
885	bead	Karashamb	Large Kurgan	2500-1500	22nd/21st c. BC	Biconical bead, published as necklace with DB#880-1075, also includes carnelian beads.	Kalantarian 2007, Pl. 7	Y
886	bead	Karashamb	Large Kurgan	2500-1500	22nd/21st c. BC	Biconical bead, published as necklace with DB#880-1075, also includes carnelian beads.	Kalantarian 2007, Pl. 7	Y
887	bead	Karashamb	Large Kurgan	2500-1500	22nd/21st c. BC	Biconical bead, published as necklace with DB#880-1075, also includes carnelian beads.	Kalantarian 2007, Pl. 7	Y
888	bead	Karashamb	Large Kurgan	2500-1500	22nd/21st c. BC	Biconical bead, published as necklace with DB#880-1075, also includes carnelian beads.	Kalantarian 2007, Pl. 7	Y
889	bead	Karashamb	Large Kurgan	2500-1500	22nd/21st c. BC	Biconical bead, published as necklace with DB#880-1075, also includes carnelian beads.	Kalantarian 2007, Pl. 7	Y
890	bead	Karashamb	Large Kurgan	2500-1500	22nd/21st c. BC	Biconical bead, published as necklace with DB#880-1075, also includes carnelian beads.	Kalantarian 2007, Pl. 7	Y
891	bead	Karashamb	Large Kurgan	2500-1500	22nd/21st c. BC	Biconical bead, published as necklace with DB#880-1075, also includes carnelian beads.	Kalantarian 2007, Pl. 7	Y
892	bead	Karashamb	Large Kurgan	2500-1500	22nd/21st c. BC	Biconical bead, published as necklace with DB#880-1075, also includes carnelian beads.	Kalantarian 2007, Pl. 7	Y
893	bead	Karashamb	Large Kurgan	2500-1500	22nd/21st c. BC	Biconical bead, published as necklace with DB#880-1075, also includes carnelian beads.	Kalantarian 2007, Pl. 7	Y
894	bead	Karashamb	Large Kurgan	2500-1500	22nd/21st c. BC	Biconical bead, published as necklace with DB#880-1075, also includes carnelian beads.	Kalantarian 2007, Pl. 7	Y
895	bead	Karashamb	Large Kurgan	2500-1500	22nd/21st c. BC	Biconical bead, published as necklace with DB#880-1075, also includes carnelian beads.	Kalantarian 2007, Pl. 7	Y
896	bead	Karashamb	Large Kurgan	2500-1500	22nd/21st c. BC	Biconical bead, published as necklace with DB#880-1075, also includes carnelian beads.	Kalantarian 2007, Pl. 7	Y
897	bead	Karashamb	Large Kurgan	2500-1500	22nd/21st c. BC	Biconical bead, published as necklace with DB#880-1075, also includes carnelian beads.	Kalantarian 2007, Pl. 7	Y
898	bead	Karashamb	Large Kurgan	2500-1500	22nd/21st c. BC	Biconical bead, published as necklace with DB#880-1075, also includes carnelian beads.	Kalantarian 2007, Pl. 7	Y
899	bead	Karashamb	Large Kurgan	2500-1500	22nd/21st c. BC	Biconical bead, published as necklace with DB#880-1075, also includes carnelian beads.	Kalantarian 2007, Pl. 7	Y
900	bead	Karashamb	Large Kurgan	2500-1500	22nd/21st c. BC	Biconical bead, published as necklace with DB#880-1075, also includes carnelian beads.	Kalantarian 2007, Pl. 7	Y
901	bead	Karashamb	Large Kurgan	2500-1500	22nd/21st c. BC	Biconical bead, published as necklace with DB#880-1075, also includes carnelian beads.	Kalantarian 2007, Pl. 7	Y
902	bead	Karashamb	Large Kurgan	2500-1500	22nd/21st c. BC	Biconical bead, published as necklace with DB#880-1075, also includes carnelian beads.	Kalantarian 2007, Pl. 7	Y
903	bead	Karashamb	Large Kurgan	2500-1500	22nd/21st c. BC	Biconical bead, published as necklace with DB#880-1075, also includes carnelian beads.	Kalantarian 2007, Pl. 7	Y
904	bead	Karashamb	Large Kurgan	2500-1500	22nd/21st c. BC	Biconical bead, published as necklace with DB#880-1075, also includes carnelian beads.	Kalantarian 2007, Pl. 7	Y
905	bead	Karashamb	Large Kurgan	2500-1500	22nd/21st c. BC	Biconical bead, published as necklace with DB#880-1075, also includes carnelian beads.	Kalantarian 2007, Pl. 7	Y
906	bead	Karashamb	Large Kurgan	2500-1500	22nd/21st c. BC	Biconical bead, published as necklace with DB#880-1075, also includes carnelian beads.	Kalantarian 2007, Pl. 7	Y
907	bead	Karashamb	Large Kurgan	2500-1500	22nd/21st c. BC	Biconical bead, published as necklace with DB#880-1075, also includes carnelian beads.	Kalantarian 2007, Pl. 7	Y
908	bead	Karashamb	Large Kurgan	2500-1500	22nd/21st c. BC	Biconical bead, published as necklace with DB#880-1075, also includes carnelian beads.	Kalantarian 2007, Pl. 7	Y
909	bead	Karashamb	Large Kurgan	2500-1500	22nd/21st c. BC	Biconical bead, published as necklace with DB#880-1075, also includes carnelian beads.	Kalantarian 2007, Pl. 7	Y
910	bead	Karashamb	Large Kurgan	2500-1500	22nd/21st c. BC	Biconical bead, published as necklace with DB#880-1075, also includes carnelian beads.	Kalantarian 2007, Pl. 7	Y
911	bead	Karashamb	Large Kurgan	2500-1500	22nd/21st c. BC	Biconical bead, published as necklace with DB#880-1075, also includes carnelian beads.	Kalantarian 2007, Pl. 7	Y
912	bead	Karashamb	Large Kurgan	2500-1500	22nd/21st c. BC	Biconical bead, published as necklace with DB#880-1075, also includes carnelian beads.	Kalantarian 2007, Pl. 7	Y
913	bead	Karashamb	Large Kurgan	2500-1500	22nd/21st c. BC	Biconical bead, published as necklace with DB#880-1075, also includes carnelian beads.	Kalantarian 2007, Pl. 7	Y
914	bead	Karashamb	Large Kurgan	2500-1500	22nd/21st c. BC	Biconical bead, published as necklace with DB#880-1075, also includes carnelian beads.	Kalantarian 2007, Pl. 7	Y
915	bead	Karashamb	Large Kurgan	2500-1500	22nd/21st c. BC	Biconical bead, published as necklace with DB#880-1075, also includes carnelian beads.	Kalantarian 2007, Pl. 7	Y
916	bead	Karashamb	Large Kurgan	2500-1500	22nd/21st c. BC	Biconical bead, published as necklace with DB#880-1075, also includes carnelian beads.	Kalantarian 2007, Pl. 7	Y
917	bead	Karashamb	Large Kurgan	2500-1500	22nd/21st c. BC	Biconical bead, published as necklace with DB#880-1075, also includes carnelian beads.	Kalantarian 2007, Pl. 7	Y
918	bead	Karashamb	Large Kurgan	2500-1500	22nd/21st c. BC	Biconical bead, published as necklace with DB#880-1075, also includes carnelian beads.	Kalantarian 2007, Pl. 7	Y
919	bead	Karashamb	Large Kurgan	2500-1500	22nd/21st c. BC	Biconical bead, published as necklace with DB#880-1075, also includes carnelian beads.	Kalantarian 2007, Pl. 7	Y
920	bead	Karashamb	Large Kurgan	2500-1500	22nd/21st c. BC	Biconical bead, published as necklace with DB#880-1075, also includes carnelian beads.	Kalantarian 2007, Pl. 7	Y
921	bead	Karashamb	Large Kurgan	2500-1500	22nd/21st c. BC	Biconical bead, published as necklace with DB#880-1075, also includes carnelian beads.	Kalantarian 2007, Pl. 7	Y
922	bead	Karashamb	Large Kurgan	2500-1500	22nd/21st c. BC	Biconical bead, published as necklace with DB#880-1075, also includes carnelian beads.	Kalantarian 2007, Pl. 7	Y
923	bead	Karashamb	Large Kurgan	2500-1500	22nd/21st c. BC	Biconical bead, published as necklace with DB#880-1075, also includes carnelian beads.	Kalantarian 2007, Pl. 7	Y
924	bead	Karashamb	Large Kurgan	2500-1500	22nd/21st c. BC	Biconical bead, published as necklace with DB#880-1075, also includes carnelian beads.	Kalantarian 2007, Pl. 7	Y
925	bead	Karashamb	Large Kurgan	2500-1500	22nd/21st c. BC	Biconical bead, published as necklace with DB#880-1075, also includes carnelian beads.	Kalantarian 2007, Pl. 7	Y
926	bead	Karashamb	Large Kurgan	2500-1500	22nd/21st c. BC	Biconical bead, published as necklace with DB#880-1075, also includes carnelian beads.	Kalantarian 2007, Pl. 7	Y
927	bead	Karashamb	Large Kurgan	2500-1500	22nd/21st c. BC	Biconical bead, published as necklace with DB#880-1075, also includes carnelian beads.	Kalantarian 2007, Pl. 7	Y
928	bead	Karashamb	Large Kurgan	2500-1500	22nd/21st c. BC	Biconical bead, published as necklace with DB#880-1075, also includes carnelian beads.	Kalantarian 2007, Pl. 7	Y
929	bead	Karashamb	Large Kurgan	2500-1500	22nd/21st c. BC	Biconical bead, published as necklace with DB#880-1075, also includes carnelian beads.	Kalantarian 2007, Pl. 7	Y
930	bead	Karashamb	Large Kurgan	2500-1500	22nd/21st c. BC	Biconical bead, published as necklace with DB#880-1075, also includes carnelian beads.	Kalantarian 2007, Pl. 7	Y
931	bead	Karashamb	Large Kurgan	2500-1500	22nd/21st c. BC	Biconical bead, published as necklace with DB#880-1075, also includes carnelian beads.	Kalantarian 2007, Pl. 7	Y
932	bead	Karashamb	Large Kurgan	2500-1500	22nd/21st c. BC	Biconical bead, published as necklace with DB#880-1075, also includes carnelian beads.	Kalantarian 2007, Pl. 7	Y
933	bead	Karashamb	Large Kurgan	2500-1500	22nd/21st c. BC	Biconical bead, published as necklace with DB#880-1075, also includes carnelian beads.	Kalantarian 2007, Pl. 7	Y
934	bead	Karashamb	Large Kurgan	2500-1500	22nd/21st c. BC	Biconical bead, published as necklace with DB#880-1075, also includes carnelian beads.	Kalantarian 2007, Pl. 7	Y
935	bead	Karashamb	Large Kurgan	2500-1500	22nd/21st c. BC	Biconical bead, published as necklace with DB#880-1075, also includes carnelian beads.	Kalantarian 2007, Pl. 7	Y
936	bead	Karashamb	Large Kurgan	2500-1500	22nd/21st c. BC	Biconical bead, published as necklace with DB#880-1075, also includes carnelian beads.	Kalantarian 2007, Pl. 7	Y
937	bead	Karashamb	Large Kurgan	2500-1500	22nd/21st c. BC	Biconical bead, published as necklace with DB#880-1075, also includes carnelian beads.	Kalantarian 2007, Pl. 7	Y
938	bead	Karashamb	Large Kurgan	2500-1500	22nd/21st c. BC	Biconical bead, published as necklace with DB#880-1075, also includes carnelian beads.	Kalantarian 2007, Pl. 7	Y
939	bead	Karashamb	Large Kurgan	2500-1500	22nd/21st c. BC	Biconical bead, published as necklace with DB#880-1075, also includes carnelian beads.	Kalantarian 2007, Pl. 7	Y
940	bead	Karashamb	Large Kurgan	2500-1500	22nd/21st c. BC	Biconical bead, published as necklace with DB#880-1075, also includes carnelian beads.	Kalantarian 2007, Pl. 7	Y
941	bead	Karashamb	Large Kurgan	2500-1500	22nd/21st c. BC	Biconical bead, published as necklace with DB#880-1075, also includes carnelian beads.	Kalantarian 2007, Pl. 7	Y
942	bead	Karashamb	Large Kurgan	2500-1500	22nd/21st c. BC	Biconical bead, published as necklace with DB#880-1075, also includes carnelian beads.	Kalantarian 2007, Pl. 7	Y
943	bead	Karashamb	Large Kurgan	2500-1500	22nd/21st c. BC	Biconical bead, published as necklace with DB#880-1075, also includes carnelian beads.	Kalantarian 2007, Pl. 7	Y
944	bead	Karashamb	Large Kurgan	2500-1500	22nd/21st c. BC	Biconical bead, published as necklace with DB#880-1075, also includes carnelian beads.	Kalantarian 2007, Pl. 7	Y
945	bead	Karashamb	Large Kurgan	2500-1500	22nd/21st c. BC	Biconical bead, published as necklace with DB#880-1075, also includes carnelian beads.	Kalantarian 2007, Pl. 7	Y
946	bead	Karashamb	Large Kurgan	2500-1500	22nd/21st c. BC	Biconical bead, published as necklace with DB#880-1075, also includes carnelian beads.	Kalantarian 2007, Pl. 7	Y
947	bead	Karashamb	Large Kurgan	2500-1500	22nd/21st c. BC	Biconical bead, published as necklace with DB#880-1075, also includes carnelian beads.	Kalantarian 2007, Pl. 7	Y
948	bead	Karashamb	Large Kurgan	2500-1500	22nd/21st c. BC	Biconical bead, published as necklace with DB#880-1075, also includes carnelian beads.	Kalantarian 2007, Pl. 7	Y
949	bead	Karashamb	Large Kurgan	2500-1500	22nd/21st c. BC	Biconical bead, published as necklace with DB#880-1075, also includes carnelian beads.	Kalantarian 2007, Pl. 7	Y
950	bead	Karashamb	Large Kurgan	2500-1500	22nd/21st c. BC	Biconical bead, published as necklace with DB#880-1075, also includes carnelian beads.	Kalantarian 2007, Pl. 7	Y
951	bead	Karashamb	Large Kurgan	2500-1500	22nd/21st c. BC	Biconical bead, published as necklace with DB#880-1075, also includes carnelian beads.	Kalantarian 2007, Pl. 7	Y
952	bead	Karashamb	Large Kurgan	2500-1500	22nd/21st c. BC	Biconical bead, published as necklace with DB#880-1075, also includes carnelian beads.	Kalantarian 2007, Pl. 7	Y
953	bead	Karashamb	Large Kurgan	2500-1500	22nd/21st c. BC	Biconical bead, published as necklace with DB#880-1075, also includes carnelian beads.	Kalantarian 2007, Pl. 7	Y
954	bead	Karashamb	Large Kurgan	2500-1500	22nd/21st c. BC	Biconical bead, published as necklace with DB#880-1075, also includes carnelian beads.	Kalantarian 2007, Pl. 7	Y
955	bead	Karashamb	Large Kurgan	2500-1500	22nd/21st c. BC	Biconical bead, published as necklace with DB#880-1075, also includes carnelian beads.	Kalantarian 2007, Pl. 7	Y
956	bead	Karashamb	Large Kurgan	2500-1500	22nd/21st c. BC	Biconical bead, published as necklace with DB#880-1075, also includes carnelian beads.	Kalantarian 2007, Pl. 7	Y
957	bead	Karashamb	Large Kurgan	2500-1500	22nd/21st c. BC	Biconical bead, published as necklace with DB#880-1075, also includes carnelian beads.	Kalantarian 2007, Pl. 7	Y
958	bead	Karashamb	Large Kurgan	2500-1500	22nd/21st c. BC	Biconical bead, published as necklace with DB#880-1075, also includes carnelian beads.	Kalantarian 2007, Pl. 7	Y
959	bead	Karashamb	Large Kurgan	2500-1500	22nd/21st c. BC	Biconical bead, published as necklace with DB#880-1075, also includes carnelian beads.	Kalantarian 2007, Pl. 7	Y
960	bead	Karashamb	Large Kurgan	2500-1500	22nd/21st c. BC	Biconical bead, published as necklace with DB#880-1075, also includes carnelian beads.	Kalantarian 2007, Pl. 7	Y
961	bead	Karashamb	Large Kurgan	2500-1500	22nd/21st c. BC	Biconical bead, published as necklace with DB#880-1075, also includes carnelian beads.	Kalantarian 2007, Pl. 7	Y
962	bead	Karashamb	Large Kurgan	2500-1500	22nd/21st c. BC	Biconical bead, published as necklace with DB#880-1075, also includes carnelian beads.	Kalantarian 2007, Pl. 7	Y
963	bead	Karashamb	Large Kurgan	2500-1500	22nd/21st c. BC	Biconical bead, published as necklace with DB#880-1075, also includes carnelian beads.	Kalantarian 2007, Pl. 7	Y
964	bead	Karashamb	Large Kurgan	2500-1500	22nd/21st c. BC	Biconical bead, published as necklace with DB#880-1075, also includes carnelian beads.	Kalantarian 2007, Pl. 7	Y
965	bead	Karashamb	Large Kurgan	2500-1500	22nd/21st c. BC	Biconical bead, published as necklace with DB#880-1075, also includes carnelian beads.	Kalantarian 2007, Pl. 7	Y
966	bead	Karashamb	Large Kurgan	2500-1500	22nd/21st c. BC	Biconical bead, published as necklace with DB#880-1075, also includes carnelian beads.	Kalantarian 2007, Pl. 7	Y
967	bead	Karashamb	Large Kurgan	2500-1500	22nd/21st c. BC	Biconical bead, published as necklace with DB#880-1075, also includes carnelian beads.	Kalantarian 2007, Pl. 7	Y
968	bead	Karashamb	Large Kurgan	2500-1500	22nd/21st c. BC	Biconical bead, published as necklace with DB#880-1075, also includes carnelian beads.	Kalantarian 2007, Pl. 7	Y
969	bead	Karashamb	Large Kurgan	2500-1500	22nd/21st c. BC	Biconical bead, published as necklace with DB#880-1075, also includes carnelian beads.	Kalantarian 2007, Pl. 7	Y
970	bead	Karashamb	Large Kurgan	2500-1500	22nd/21st c. BC	Biconical bead, published as necklace with DB#880-1075, also includes carnelian beads.	Kalantarian 2007, Pl. 7	Y
971	bead	Karashamb	Large Kurgan	2500-1500	22nd/21st c. BC	Biconical bead, published as necklace with DB#880-1075, also includes carnelian beads.	Kalantarian 2007, Pl. 7	Y
972	bead	Karashamb	Large Kurgan	2500-1500	22nd/21st c. BC	Biconical bead, published as necklace with DB#880-1075, also includes carnelian beads.	Kalantarian 2007, Pl. 7	Y
973	bead	Karashamb	Large Kurgan	2500-1500	22nd/21st c. BC	Biconical bead, published as necklace with DB#880-1075, also includes carnelian beads.	Kalantarian 2007, Pl. 7	Y
974	bead	Karashamb	Large Kurgan	2500-1500	22nd/21st c. BC	Biconical bead, published as necklace with DB#880-1075, also includes carnelian beads.	Kalantarian 2007, Pl. 7	Y
975	bead	Karashamb	Large Kurgan	2500-1500	22nd/21st c. BC	Biconical bead, published as necklace with DB#880-1075, also includes carnelian beads.	Kalantarian 2007, Pl. 7	Y
976	bead	Karashamb	Large Kurgan	2500-1500	22nd/21st c. BC	Biconical bead, published as necklace with DB#880-1075, also includes carnelian beads.	Kalantarian 2007, Pl. 7	Y
977	bead	Karashamb	Large Kurgan	2500-1500	22nd/21st c. BC	Biconical bead, published as necklace with DB#880-1075, also includes carnelian beads.	Kalantarian 2007, Pl. 7	Y
978	bead	Karashamb	Large Kurgan	2500-1500	22nd/21st c. BC	Biconical bead, published as necklace with DB#880-1075, also includes carnelian beads.	Kalantarian 2007, Pl. 7	Y
979	bead	Karashamb	Large Kurgan	2500-1500	22nd/21st c. BC	Biconical bead, published as necklace with DB#880-1075, also includes carnelian beads.	Kalantarian 2007, Pl. 7	Y
980	bead	Karashamb	Large Kurgan	2500-1500	22nd/21st c. BC	Biconical bead, published as necklace with DB#880-1075, also includes carnelian beads.	Kalantarian 2007, Pl. 7	Y
981	bead	Karashamb	Large Kurgan	2500-1500	22nd/21st c. BC	Biconical bead, published as necklace with DB#880-1075, also includes carnelian beads.	Kalantarian 2007, Pl. 7	Y
982	bead	Karashamb	Large Kurgan	2500-1500	22nd/21st c. BC	Biconical bead, published as necklace with DB#880-1075, also includes carnelian beads.	Kalantarian 2007, Pl. 7	Y
983	bead	Karashamb	Large Kurgan	2500-1500	22nd/21st c. BC	Biconical bead, published as necklace with DB#880-1075, also includes carnelian beads.	Kalantarian 2007, Pl. 7	Y
984	bead	Karashamb	Large Kurgan	2500-1500	22nd/21st c. BC	Biconical bead, published as necklace with DB#880-1075, also includes carnelian beads.	Kalantarian 2007, Pl. 7	Y
985	bead	Karashamb	Large Kurgan	2500-1500	22nd/21st c. BC	Biconical bead, published as necklace with DB#880-1075, also includes carnelian beads.	Kalantarian 2007, Pl. 7	Y
986	bead	Karashamb	Large Kurgan	2500-1500	22nd/21st c. BC	Biconical bead, published as necklace with DB#880-1075, also includes carnelian beads.	Kalantarian 2007, Pl. 7	Y
987	bead	Karashamb	Large Kurgan	2500-1500	22nd/21st c. BC	Biconical bead, published as necklace with DB#880-1075, also includes carnelian beads.	Kalantarian 2007, Pl. 7	Y
988	bead	Karashamb	Large Kurgan	2500-1500	22nd/21st c. BC	Biconical bead, published as necklace with DB#880-1075, also includes carnelian beads.	Kalantarian 2007, Pl. 7	Y
989	bead	Karashamb	Large Kurgan	2500-1500	22nd/21st c. BC	Biconical bead, published as necklace with DB#880-1075, also includes carnelian beads.	Kalantarian 2007, Pl. 7	Y
990	bead	Karashamb	Large Kurgan	2500-1500	22nd/21st c. BC	Biconical bead, published as necklace with DB#880-1075, also includes carnelian beads.	Kalantarian 2007, Pl. 7	Y
991	bead	Karashamb	Large Kurgan	2500-1500	22nd/21st c. BC	Biconical bead, published as necklace with DB#880-1075, also includes carnelian beads.	Kalantarian 2007, Pl. 7	Y
992	bead	Karashamb	Large Kurgan	2500-1500	22nd/21st c. BC	Biconical bead, published as necklace with DB#880-1075, also includes carnelian beads.	Kalantarian 2007, Pl. 7	Y
993	bead	Karashamb	Large Kurgan	2500-1500	22nd/21st c. BC	Biconical bead, published as necklace with DB#880-1075, also includes carnelian beads.	Kalantarian 2007, Pl. 7	Y
994	bead	Karashamb	Large Kurgan	2500-1500	22nd/21st c. BC	Biconical bead, published as necklace with DB#880-1075, also includes carnelian beads.	Kalantarian 2007, Pl. 7	Y
995	bead	Karashamb	Large Kurgan	2500-1500	22nd/21st c. BC	Biconical bead, published as necklace with DB#880-1075, also includes carnelian beads.	Kalantarian 2007, Pl. 7	Y
996	bead	Karashamb	Large Kurgan	2500-1500	22nd/21st c. BC	Biconical bead, published as necklace with DB#880-1075, also includes carnelian beads.	Kalantarian 2007, Pl. 7	Y
997	bead	Karashamb	Large Kurgan	2500-1500	22nd/21st c. BC	Biconical bead, published as necklace with DB#880-1075, also includes carnelian beads.	Kalantarian 2007, Pl. 7	Y
998	bead	Karashamb	Large Kurgan	2500-1500	22nd/21st c. BC	Biconical bead, published as necklace with DB#880-1075, also includes carnelian beads.	Kalantarian 2007, Pl. 7	Y
999	bead	Karashamb	Large Kurgan	2500-1500	22nd/21st c. BC	Biconical bead, published as necklace with DB#880-1075, also includes carnelian beads.	Kalantarian 2007, Pl. 7	Y
1000	bead	Karashamb	Large Kurgan	2500-1500	22nd/21st c. BC	Biconical bead, published as necklace with DB#880-1075, also includes carnelian beads.	Kalantarian 2007, Pl. 7	Y
1001	bead	Karashamb	Large Kurgan	2500-1500	22nd/21st c. BC	Biconical bead, published as necklace with DB#880-1075, also includes carnelian beads.	Kalantarian 2007, Pl. 7	Y
1002	bead	Karashamb	Large Kurgan	2500-1500	22nd/21st c. BC	Biconical bead, published as necklace with DB#880-1075, also includes carnelian beads.	Kalantarian 2007, Pl. 7	Y
1003	bead	Karashamb	Large Kurgan	2500-1500	22nd/21st c. BC	Biconical bead, published as necklace with DB#880-1075, also includes carnelian beads.	Kalantarian 2007, Pl. 7	Y
1004	bead	Karashamb	Large Kurgan	2500-1500	22nd/21st c. BC	Biconical bead, published as necklace with DB#880-1075, also includes carnelian beads.	Kalantarian 2007, Pl. 7	Y
1005	bead	Karashamb	Large Kurgan	2500-1500	22nd/21st c. BC	Biconical bead, published as necklace with DB#880-1075, also includes carnelian beads.	Kalantarian 2007, Pl. 7	Y
1006	bead	Karashamb	Large Kurgan	2500-1500	22nd/21st c. BC	Biconical bead, published as necklace with DB#880-1075, also includes carnelian beads.	Kalantarian 2007, Pl. 7	Y
1007	bead	Karashamb	Large Kurgan	2500-1500	22nd/21st c. BC	Biconical bead, published as necklace with DB#880-1075, also includes carnelian beads.	Kalantarian 2007, Pl. 7	Y
1008	bead	Karashamb	Large Kurgan	2500-1500	22nd/21st c. BC	Biconical bead, published as necklace with DB#880-1075, also includes carnelian beads.	Kalantarian 2007, Pl. 7	Y
1009	bead	Karashamb	Large Kurgan	2500-1500	22nd/21st c. BC	Biconical bead, published as necklace with DB#880-1075, also includes carnelian beads.	Kalantarian 2007, Pl. 7	Y
1010	bead	Karashamb	Large Kurgan	2500-1500	22nd/21st c. BC	Biconical bead, published as necklace with DB#880-1075, also includes carnelian beads.	Kalantarian 2007, Pl. 7	Y
1011	bead	Karashamb	Large Kurgan	2500-1500	22nd/21st c. BC	Biconical bead, published as necklace with DB#880-1075, also includes carnelian beads.	Kalantarian 2007, Pl. 7	Y
1012	bead	Karashamb	Large Kurgan	2500-1500	22nd/21st c. BC	Biconical bead, published as necklace with DB#880-1075, also includes carnelian beads.	Kalantarian 2007, Pl. 7	Y
1013	bead	Karashamb	Large Kurgan	2500-1500	22nd/21st c. BC	Biconical bead, published as necklace with DB#880-1075, also includes carnelian beads.	Kalantarian 2007, Pl. 7	Y
1014	bead	Karashamb	Large Kurgan	2500-1500	22nd/21st c. BC	Biconical bead, published as necklace with DB#880-1075, also includes carnelian beads.	Kalantarian 2007, Pl. 7	Y
1015	bead	Karashamb	Large Kurgan	2500-1500	22nd/21st c. BC	Biconical bead, published as necklace with DB#880-1075, also includes carnelian beads.	Kalantarian 2007, Pl. 7	Y
1016	bead	Karashamb	Large Kurgan	2500-1500	22nd/21st c. BC	Biconical bead, published as necklace with DB#880-1075, also includes carnelian beads.	Kalantarian 2007, Pl. 7	Y
1017	bead	Karashamb	Large Kurgan	2500-1500	22nd/21st c. BC	Biconical bead, published as necklace with DB#880-1075, also includes carnelian beads.	Kalantarian 2007, Pl. 7	Y
1018	bead	Karashamb	Large Kurgan	2500-1500	22nd/21st c. BC	Biconical bead, published as necklace with DB#880-1075, also includes carnelian beads.	Kalantarian 2007, Pl. 7	Y
1019	bead	Karashamb	Large Kurgan	2500-1500	22nd/21st c. BC	Biconical bead, published as necklace with DB#880-1075, also includes carnelian beads.	Kalantarian 2007, Pl. 7	Y
1020	bead	Karashamb	Large Kurgan	2500-1500	22nd/21st c. BC	Biconical bead, published as necklace with DB#880-1075, also includes carnelian beads.	Kalantarian 2007, Pl. 7	Y
1021	bead	Karashamb	Large Kurgan	2500-1500	22nd/21st c. BC	Biconical bead, published as necklace with DB#880-1075, also includes carnelian beads.	Kalantarian 2007, Pl. 7	Y
1022	bead	Karashamb	Large Kurgan	2500-1500	22nd/21st c. BC	Biconical bead, published as necklace with DB#880-1075, also includes carnelian beads.	Kalantarian 2007, Pl. 7	Y
1023	bead	Karashamb	Large Kurgan	2500-1500	22nd/21st c. BC	Biconical bead, published as necklace with DB#880-1075, also includes carnelian beads.	Kalantarian 2007, Pl. 7	Y
1024	bead	Karashamb	Large Kurgan	2500-1500	22nd/21st c. BC	Biconical bead, published as necklace with DB#880-1075, also includes carnelian beads.	Kalantarian 2007, Pl. 7	Y
1025	bead	Karashamb	Large Kurgan	2500-1500	22nd/21st c. BC	Biconical bead, published as necklace with DB#880-1075, also includes carnelian beads.	Kalantarian 2007, Pl. 7	Y
1026	bead	Karashamb	Large Kurgan	2500-1500	22nd/21st c. BC	Biconical bead, published as necklace with DB#880-1075, also includes carnelian beads.	Kalantarian 2007, Pl. 7	Y
1027	bead	Karashamb	Large Kurgan	2500-1500	22nd/21st c. BC	Biconical bead, published as necklace with DB#880-1075, also includes carnelian beads.	Kalantarian 2007, Pl. 7	Y
1028	bead	Karashamb	Large Kurgan	2500-1500	22nd/21st c. BC	Biconical bead, published as necklace with DB#880-1075, also includes carnelian beads.	Kalantarian 2007, Pl. 7	Y
1029	bead	Karashamb	Large Kurgan	2500-1500	22nd/21st c. BC	Biconical bead, published as necklace with DB#880-1075, also includes carnelian beads.	Kalantarian 2007, Pl. 7	Y
1030	bead	Karashamb	Large Kurgan	2500-1500	22nd/21st c. BC	Biconical bead, published as necklace with DB#880-1075, also includes carnelian beads.	Kalantarian 2007, Pl. 7	Y
1031	bead	Karashamb	Large Kurgan	2500-1500	22nd/21st c. BC	Biconical bead, published as necklace with DB#880-1075, also includes carnelian beads.	Kalantarian 2007, Pl. 7	Y
1032	bead	Karashamb	Large Kurgan	2500-1500	22nd/21st c. BC	Biconical bead, published as necklace with DB#880-1075, also includes carnelian beads.	Kalantarian 2007, Pl. 7	Y
1033	bead	Karashamb	Large Kurgan	2500-1500	22nd/21st c. BC	Biconical bead, published as necklace with DB#880-1075, also includes carnelian beads.	Kalantarian 2007, Pl. 7	Y
1034	bead	Karashamb	Large Kurgan	2500-1500	22nd/21st c. BC	Biconical bead, published as necklace with DB#880-1075, also includes carnelian beads.	Kalantarian 2007, Pl. 7	Y
1035	bead	Karashamb	Large Kurgan	2500-1500	22nd/21st c. BC	Biconical bead, published as necklace with DB#880-1075, also includes carnelian beads.	Kalantarian 2007, Pl. 7	Y
1036	bead	Karashamb	Large Kurgan	2500-1500	22nd/21st c. BC	Biconical bead, published as necklace with DB#880-1075, also includes carnelian beads.	Kalantarian 2007, Pl. 7	Y
1037	bead	Karashamb	Large Kurgan	2500-1500	22nd/21st c. BC	Biconical bead, published as necklace with DB#880-1075, also includes carnelian beads.	Kalantarian 2007, Pl. 7	Y
1038	bead	Karashamb	Large Kurgan	2500-1500	22nd/21st c. BC	Biconical bead, published as necklace with DB#880-1075, also includes carnelian beads.	Kalantarian 2007, Pl. 7	Y
1039	bead	Karashamb	Large Kurgan	2500-1500	22nd/21st c. BC	Biconical bead, published as necklace with DB#880-1075, also includes carnelian beads.	Kalantarian 2007, Pl. 7	Y
1040	bead	Karashamb	Large Kurgan	2500-1500	22nd/21st c. BC	Biconical bead, published as necklace with DB#880-1075, also includes carnelian beads.	Kalantarian 2007, Pl. 7	Y
1041	bead	Karashamb	Large Kurgan	2500-1500	22nd/21st c. BC	Biconical bead, published as necklace with DB#880-1075, also includes carnelian beads.	Kalantarian 2007, Pl. 7	Y
1042	bead	Karashamb	Large Kurgan	2500-1500	22nd/21st c. BC	Biconical bead, published as necklace with DB#880-1075, also includes carnelian beads.	Kalantarian 2007, Pl. 7	Y
1043	bead	Karashamb	Large Kurgan	2500-1500	22nd/21st c. BC	Biconical bead, published as necklace with DB#880-1075, also includes carnelian beads.	Kalantarian 2007, Pl. 7	Y
1044	bead	Karashamb	Large Kurgan	2500-1500	22nd/21st c. BC	Biconical bead, published as necklace with DB#880-1075, also includes carnelian beads.	Kalantarian 2007, Pl. 7	Y
1045	bead	Karashamb	Large Kurgan	2500-1500	22nd/21st c. BC	Biconical bead, published as necklace with DB#880-1075, also includes carnelian beads.	Kalantarian 2007, Pl. 7	Y
1046	Pendant	Karashamb	Large Kurgan	2500-1500	22nd/21st c. BC	Double spiral pendant with wirework published as necklace with DB#880-1075	Kalantarian 2007, Pl. 7	Y
1047	Pendant	Karashamb	Large Kurgan	2500-1500	22nd/21st c. BC	Double spiral pendant with wirework published as necklace with DB#880-1075	Kalantarian 2007, Pl. 7	Y
1048	Pendant	Karashamb	Large Kurgan	2500-1500	22nd/21st c. BC	Double spiral pendant with wirework published as necklace with DB#880-1075	Kalantarian 2007, Pl. 7	Y
1049	Pendant	Karashamb	Large Kurgan	2500-1500	22nd/21st c. BC	Double spiral pendant with wirework published as necklace with DB#880-1075	Kalantarian 2007, Pl. 7	Y
1050	Pendant	Karashamb	Large Kurgan	2500-1500	22nd/21st c. BC	Double spiral pendant with wirework published as necklace with DB#880-1075	Kalantarian 2007, Pl. 7	Y
1051	Pendant	Karashamb	Large Kurgan	2500-1500	22nd/21st c. BC	Double spiral pendant with wirework published as necklace with DB#880-1075	Kalantarian 2007, Pl. 7	Y
1052	Pendant	Karashamb	Large Kurgan	2500-1500	22nd/21st c. BC	Double spiral pendant with wirework published as necklace with DB#880-1075	Kalantarian 2007, Pl. 7	Y
1053	Pendant	Karashamb	Large Kurgan	2500-1500	22nd/21st c. BC	Double spiral pendant with wirework published as necklace with DB#880-1075	Kalantarian 2007, Pl. 7	Y
1054	Pendant	Karashamb	Large Kurgan	2500-1500	22nd/21st c. BC	Double spiral pendant with wirework published as necklace with DB#880-1075	Kalantarian 2007, Pl. 7	Y
1055	Pendant	Karashamb	Large Kurgan	2500-1500	22nd/21st c. BC	Double spiral pendant with wirework published as necklace with DB#880-1075	Kalantarian 2007, Pl. 7	Y
1056	bead	Karashamb	Large Kurgan	2500-1500	22nd/21st c. BC	Small fluted bead, published as necklace with DB#880-1075	Kalantarian 2007, Pl. 7	Y
1057	bead	Karashamb	Large Kurgan	2500-1500	22nd/21st c. BC	Small fluted bead, published as necklace with DB#880-1075	Kalantarian 2007, Pl. 7	Y
1058	bead	Karashamb	Large Kurgan	2500-1500	22nd/21st c. BC	Small fluted bead, published as necklace with DB#880-1075	Kalantarian 2007, Pl. 7	Y
1059	bead	Karashamb	Large Kurgan	2500-1500	22nd/21st c. BC	Small fluted bead, published as necklace with DB#880-1075	Kalantarian 2007, Pl. 7	Y
1060	bead	Karashamb	Large Kurgan	2500-1500	22nd/21st c. BC	Small fluted bead, published as necklace with DB#880-1075	Kalantarian 2007, Pl. 7	Y
1061	bead	Karashamb	Large Kurgan	2500-1500	22nd/21st c. BC	Small fluted bead, published as necklace with DB#880-1075	Kalantarian 2007, Pl. 7	Y
1062	bead	Karashamb	Large Kurgan	2500-1500	22nd/21st c. BC	Small fluted bead, published as necklace with DB#880-1075	Kalantarian 2007, Pl. 7	Y
1063	bead	Karashamb	Large Kurgan	2500-1500	22nd/21st c. BC	Small fluted bead, published as necklace with DB#880-1075	Kalantarian 2007, Pl. 7	Y
1064	bead	Karashamb	Large Kurgan	2500-1500	22nd/21st c. BC	Small fluted bead, published as necklace with DB#880-1075	Kalantarian 2007, Pl. 7	Y
1065	bead	Karashamb	Large Kurgan	2500-1500	22nd/21st c. BC	Small fluted bead, published as necklace with DB#880-1075	Kalantarian 2007, Pl. 7	Y
1066	bead	Karashamb	Large Kurgan	2500-1500	22nd/21st c. BC	Small fluted bead, published as necklace with DB#880-1075	Kalantarian 2007, Pl. 7	Y
1067	bead	Karashamb	Large Kurgan	2500-1500	22nd/21st c. BC	Small fluted bead, published as necklace with DB#880-1075	Kalantarian 2007, Pl. 7	Y
1068	bead	Karashamb	Large Kurgan	2500-1500	22nd/21st c. BC	Small fluted bead, published as necklace with DB#880-1075	Kalantarian 2007, Pl. 7	Y
1069	bead	Karashamb	Large Kurgan	2500-1500	22nd/21st c. BC	Small fluted bead, published as necklace with DB#880-1075	Kalantarian 2007, Pl. 7	Y
1070	bead	Karashamb	Large Kurgan	2500-1500	22nd/21st c. BC	Small fluted bead, published as necklace with DB#880-1075	Kalantarian 2007, Pl. 7	Y
1071	bead	Karashamb	Large Kurgan	2500-1500	22nd/21st c. BC	Small fluted bead, published as necklace with DB#880-1075	Kalantarian 2007, Pl. 7	Y
1072	bead	Karashamb	Large Kurgan	2500-1500	22nd/21st c. BC	Small fluted bead, published as necklace with DB#880-1075	Kalantarian 2007, Pl. 7	Y
1073	bead	Karashamb	Large Kurgan	2500-1500	22nd/21st c. BC	Small fluted bead, published as necklace with DB#880-1075	Kalantarian 2007, Pl. 7	Y
1074	bead	Karashamb	Large Kurgan	2500-1500	22nd/21st c. BC	Small fluted bead, published as necklace with DB#880-1075	Kalantarian 2007, Pl. 7	Y
1075	bead	Karashamb	Large Kurgan	2500-1500	22nd/21st c. BC	Small fluted bead, published as necklace with DB#880-1075	Kalantarian 2007, Pl. 7	Y
1076	Hair ring	Karashamb	Large Kurgan	2500-1500	22nd/21st c. BC	lunette-shaped	Kalantarian 2007, Pl. 8	Y
1077	Hair ring	Karashamb	Large Kurgan	2500-1500	22nd/21st c. BC	lunette-shaped	Kalantarian 2007, Pl. 8	Y
1078	Spiral	Karashamb	Large Kurgan	2500-1500	22nd/21st c. BC	decorated with linear and dot design, embossed?	Kalantarian 2007, Pl. 8	Y
1079	Spiral	Karashamb	Large Kurgan	2500-1500	22nd/21st c. BC	decorated with linear and dot design, embossed?	Kalantarian 2007, Pl. 8	Y
1080	Spiral	Karashamb	Large Kurgan	2500-1500	22nd/21st c. BC	decorated with linear and dot design, embossed?	Kalantarian 2007, Pl. 8	Y
1081	Spiral	Karashamb	Large Kurgan	2500-1500	22nd/21st c. BC	decorated with linear and dot design, embossed?	Kalantarian 2007, Pl. 8	Y
1082	Sheet	Karashamb	Large Kurgan	2500-1500	22nd/21st c. BC	small perforations on edges	Kalantarian 2007, Pl. 8	Y
1083	Buckle	Karashamb	Large Kurgan	2500-1500	22nd/21st c. BC	Circular with wirework: spiral filigree and twisted wires	Kalantarian 2007, Pl. 9	Y
1084	Pin	Karashamb	Large Kurgan	2500-1500	22nd/21st c. BC	Gold head on silver pin simpler design than elaborate Trialeti pins in Kufin 1941.	Kalantarian 2007, Pl. 9	Y	three other silver pins do not appear to have gold heads.
1085	Pin	Karashamb	Large Kurgan	2500-1500	22nd/21st c. BC	Gold head on silver pin simpler design than elaborate Trialeti pins in Kufin 1941.	Kalantarian 2007, Pl. 9	Y	three other silver pins do not appear to have gold heads.
1086	Pendant	Shengavit	Grave 1	4000-2500	Mid-3rd millennium BC	Color is less yellow that usual--possibly electrum?	Kalantarian 2007, Pl. 11	Y	Assigned to 4000-2500 period because of cultural association with Kura-Araxes Culture
1087	Pendant	Odzun	(Uzunlar)	2500-1500	End 3rd millennium BC	Chance find	Kalantarian 2007, Pl. 11	Y
1088	Spiral	Shengavit	Grave 1	4000-2500	Mid-3rd millennium BC	Note that English translation says its from Metsamor, Russian and Armenian gives Shengavit	Kalantarian 2007, Pl. 11	Y	Assigned to 4000-2500 period because of cultural association with Kura-Araxes Culture
1089	Buckle	Aigeshat	Grave 14	2500-1500	End 3rd millennium BC	decorated with concentric circles, dots, and twisted rope-like decoration	Kalantarian 2007, Pl. 11	Y
1090	Spiral	Metsamor	Infant grave	4000-2500	Mid-3rd millennium BC		Kalantarian 2007, Pl. 11	Y	Assigned to 4000-2500 period because of cultural association with Kura-Araxes Culture
1091	Diadem	Lchashen	Grave 55	2500-1500	End 3rd Millennium	Embossed decoration	Kalantarian 2007, Pl. 12	Y
1092	bead	Soyuq Bulaq		4000-2500	Late Chalcolithic; 1st half of 4th millennium BC		Courcier et al. 2017, p. 529	N
1093	bead	Soyuq Bulaq		4000-2500	Late Chalcolithic; 1st half of 4th millennium BC		Courcier et al. 2017, p. 529	N
1094	bead	Soyuq Bulaq		4000-2500	Late Chalcolithic; 1st half of 4th millennium BC		Courcier et al. 2017, p. 529	N
1095	bead	Soyuq Bulaq		4000-2500	Late Chalcolithic; 1st half of 4th millennium BC		Courcier et al. 2017, p. 529	N
1096	bead	Soyuq Bulaq		4000-2500	Late Chalcolithic; 1st half of 4th millennium BC		Courcier et al. 2017, p. 529	N
1097	bead	Soyuq Bulaq		4000-2500	Late Chalcolithic; 1st half of 4th millennium BC		Courcier et al. 2017, p. 529	N
1098	bead	Soyuq Bulaq		4000-2500	Late Chalcolithic; 1st half of 4th millennium BC		Courcier et al. 2017, p. 529	N
1099	bead	Soyuq Bulaq		4000-2500	Late Chalcolithic; 1st half of 4th millennium BC		Courcier et al. 2017, p. 529	N
1100	bead	Soyuq Bulaq		4000-2500	Late Chalcolithic; 1st half of 4th millennium BC		Courcier et al. 2017, p. 529	N
1101	bead	Soyuq Bulaq		4000-2500	Late Chalcolithic; 1st half of 4th millennium BC		Courcier et al. 2017, p. 529	N
1102	bead	Soyuq Bulaq		4000-2500	Late Chalcolithic; 1st half of 4th millennium BC		Courcier et al. 2017, p. 529	N
1103	bead	Soyuq Bulaq		4000-2500	Late Chalcolithic; 1st half of 4th millennium BC		Courcier et al. 2017, p. 529	N
1104	bead	Soyuq Bulaq		4000-2500	Late Chalcolithic; 1st half of 4th millennium BC		Courcier et al. 2017, p. 529	N
1105	bead	Soyuq Bulaq		4000-2500	Late Chalcolithic; 1st half of 4th millennium BC		Courcier et al. 2017, p. 529	N
1106	bead	Soyuq Bulaq		4000-2500	Late Chalcolithic; 1st half of 4th millennium BC		Courcier et al. 2017, p. 529	N
1107	bead	Soyuq Bulaq		4000-2500	Late Chalcolithic; 1st half of 4th millennium BC		Courcier et al. 2017, p. 529	N
1108	bead	Soyuq Bulaq		4000-2500	Late Chalcolithic; 1st half of 4th millennium BC		Courcier et al. 2017, p. 529	N
1109	bead	Soyuq Bulaq		4000-2500	Late Chalcolithic; 1st half of 4th millennium BC		Courcier et al. 2017, p. 529	N
1110	bead	Soyuq Bulaq		4000-2500	Late Chalcolithic; 1st half of 4th millennium BC		Courcier et al. 2017, p. 529	N
1111	bead	Soyuq Bulaq		4000-2500	Late Chalcolithic; 1st half of 4th millennium BC		Courcier et al. 2017, p. 529	N
1112	bead	Soyuq Bulaq		4000-2500	Late Chalcolithic; 1st half of 4th millennium BC		Courcier et al. 2017, p. 529	N
1113	bead	Soyuq Bulaq		4000-2500	Late Chalcolithic; 1st half of 4th millennium BC		Courcier et al. 2017, p. 529	N
1114	bead	Soyuq Bulaq		4000-2500	Late Chalcolithic; 1st half of 4th millennium BC		Courcier et al. 2017, p. 529	N
1115	Spiral ring	Hasansu		4000-2500	EBA (3000-2500 BC) by some but early Kurgan period (c. 2500-2000 BC) or mid-3rd millennium by others		Courcier et al. 2017, p. 530; Jansen et al. 2014, p. 105	Y
1116	Spiral ring	Hasansu		4000-2500	EBA (3000-2500 BC) by some but early Kurgan period (c. 2500-2000 BC) or mid-3rd millennium by others		Courcier et al. 2017, p. 530; Jansen et al. 2014, p. 105	Y
1117	Sheet	Lchashen	Grave 55	2500-1500	End 3rd millennium BC	Perforated, circular, "Head decoration"	Kalantarian 2007 Pl. 12	Y
1118	bead	Aruch	Grave 1	2500-1500	18th-17th c. BC	ribbed, appearance of four beads together	Kalantarian 2007 Pl. 12	Y
1119	bead	Aruch	Grave 1	2500-1500	18th-17th c. BC	ribbed, appearance of four beads together	Kalantarian 2007 Pl. 12	Y
1120	bead	Aruch	Grave 1	2500-1500	18th-17th c. BC	ribbed, appearance of four beads together	Kalantarian 2007 Pl. 12	Y
1121	bead	Aruch	Grave 1	2500-1500	18th-17th c. BC	ribbed, appearance of five beads together	Kalantarian 2007 Pl. 12	Y
1122	bead	Aruch	Grave 1	2500-1500	18th-17th c. BC	ribbed, appearance of five beads together	Kalantarian 2007 Pl. 12	Y
1123	bead	Aruch	Grave 1	2500-1500	18th-17th c. BC	ribbed, appearance of five beads together	Kalantarian 2007 Pl. 12	Y
1124	Pin	Aruch	Grave 1	2500-1500	18th-17th c. BC	silver pin with gold bead; carnelian (?) on pin head	Kalantarian 2007 Pl. 12	Y
1125	bead	Aruch	Grave 3	2500-1500	17th-16th c. BC	complex bead-- granulation and wirework encasing a black material (not stated)	Kalantarian 2007 Pl. 12	Y
1126	bead	Nerkin Naver		2500-1500	22nd-21st c. BC	Large sheetwork bead (covering something?)	Kalantarian 2007 Pl. 13	Y	minimum 10 beads in plates 13-14.
1127	bead	Nerkin Naver		2500-1500	22nd-21st c. BC	Large sheetwork bead (covering something?)	Kalantarian 2007 Pl. 13	Y
1128	bead	Nerkin Naver		2500-1500	22nd-21st c. BC	Large sheetwork bead (covering something?)	Kalantarian 2007 Pl. 13	Y
1129	bead	Nerkin Naver		2500-1500	22nd-21st c. BC	Large sheetwork bead (covering something?)	Kalantarian 2007 Pl. 13	Y
1130	bead	Nerkin Naver		2500-1500	22nd-21st c. BC	Large sheetwork bead (covering something?)	Kalantarian 2007 Pl. 13	Y
1131	bead	Nerkin Naver		2500-1500	22nd-21st c. BC	Large sheetwork bead (covering something?)	Kalantarian 2007 Pl. 13	Y
1132	bead	Nerkin Naver		2500-1500	22nd-21st c. BC	Large sheetwork bead (covering something?)	Kalantarian 2007 Pl. 13	Y
1133	bead	Nerkin Naver		2500-1500	22nd-21st c. BC	Large sheetwork bead (covering something?)	Kalantarian 2007 Pl. 13	Y
1134	bead	Nerkin Naver		2500-1500	22nd-21st c. BC	Large sheetwork bead (covering something?)	Kalantarian 2007 Pl. 13	Y
1135	bead	Nerkin Naver		2500-1500	22nd-21st c. BC	Large sheetwork bead (covering something?)	Kalantarian 2007 Pl. 13	Y
1136	Sheet	Nerkin Naver		2500-1500	22nd-21st c. BC	Sheetwork covering something (wood?)	Kalantarian 2007 Pl. 15	Y
1137	Pin	Lori Berd	Grave 65	2500-1500	1st quarter of 2nd millennium BC	silver pin with gold bead; carnelian (?) on pin head. Composite materials, filligree, granulation	Kalantarian 2007 Pl. 16	Y
1138	Pin	Lori Berd	Grave 65	2500-1500	1st quarter of 2nd millennium BC	silver pin with gold bead; crystal (?) on pin head. Composite materials, filligree, granulation	Kalantarian 2007 Pl. 17	Y
1139	Pin	Lori Berd	Grave 65	2500-1500	1st quarter of 2nd millennium BC	silver pin with gold bead; carnelian (?) on pin head. Composite materials, filligree, granulation	Kalantarian 2007 Pl. 18	Y
1140	Pin	Lori Berd	Grave 65	2500-1500	1st quarter of 2nd millennium BC	silver pin with gold bead; Some material inset on pin head. Composite materials, filligree, granulation	Kalantarian 2007 Pl. 19	Y
1141	Pin	Lori Berd	Grave 65	2500-1500	1st quarter of 2nd millennium BC	silver pin with gold bead; carnelian (?) and other material inset on pin head. Composite materials, filligree, granulation	Kalantarian 2007 Pl. 20	Y
1142	Pin	Lori Berd	Grave 65	2500-1500	1st quarter of 2nd millennium BC	silver pin with gold bead; Some material inset on pin head. Composite materials, filligree, granulation	Kalantarian 2007 Pl. 21	Y
1143	Pin	Lori Berd	Grave 65	2500-1500	1st quarter of 2nd millennium BC	silver pin with gold bead; Some material inset on pin head. Composite materials, filligree, granulation	Kalantarian 2007 Pl. 22	Y
1144	Pin	Lori Berd	Grave 65	2500-1500	1st quarter of 2nd millennium BC	silver pin with gold bead; Some material inset on pin head. Composite materials, filligree, granulation	Kalantarian 2007 Pl. 23	Y
1145	Pin	Lori Berd	Grave 61	2500-1500	1st quarter of 2nd millennium BC	silver pin with gold head; inset carnelian (?), granulation	Kalantarian 2007 Pl. 24	Y	pretty sure there are 4 of these, butmight be 8 or 11. Multiple views.
1146	Pin	Lori Berd	Grave 61	2500-1500	1st quarter of 2nd millennium BC	silver pin with gold head; inset carnelian (?), granulation	Kalantarian 2007 Pl. 24	Y	pretty sure there are 4 of these, butmight be 8 or 11. Multiple views.
1147	Pin	Lori Berd	Grave 61	2500-1500	1st quarter of 2nd millennium BC	silver pin with gold head; inset carnelian (?), granulation	Kalantarian 2007 Pl. 24	Y	pretty sure there are 4 of these, butmight be 8 or 11. Multiple views.
1148	Pin	Lori Berd	Grave 61	2500-1500	1st quarter of 2nd millennium BC	silver pin with gold head; inset carnelian (?), granulation	Kalantarian 2007 Pl. 24	Y	pretty sure there are 4 of these, butmight be 8 or 11. Multiple views.
1149	bead	Lori Berd	Grave 94	2500-1500	1st quarter of 2nd millennium BC	Round, spiral ribbing, seam at equator, additional eyelets near perforation	Kalantarian 2007 Pl. 25	Y
1150	bead	Lori Berd	Grave 94	2500-1500	1st quarter of 2nd millennium BC	Biconical	Kalantarian 2007 Pl. 25	Y
1151	bead	Lori Berd	Grave 94	2500-1500	1st quarter of 2nd millennium BC	Oblate sphere, seam at equator	Kalantarian 2007 Pl. 25	Y
1152	bead	Lori Berd	Grave 94	2500-1500	1st quarter of 2nd millennium BC		Kalantarian 2007 Pl. 25	Y
1153	bead	Lori Berd	Grave 94	2500-1500	1st quarter of 2nd millennium BC		Kalantarian 2007 Pl. 25	Y
1154	bead	Lori Berd	Grave 94	2500-1500	1st quarter of 2nd millennium BC		Kalantarian 2007 Pl. 25	Y
1155	bead	Lori Berd	Grave 65	2500-1500	1st quarter of 2nd millennium BC		Kalantarian 2007 Pl. 25	Y
1156	bead	Lori Berd	Grave 65	2500-1500	1st quarter of 2nd millennium BC		Kalantarian 2007 Pl. 25	Y
1157	bead	Lori Berd	Grave 65	2500-1500	1st quarter of 2nd millennium BC		Kalantarian 2007 Pl. 25	Y
1158	bead	Lori Berd	Grave 65	2500-1500	1st quarter of 2nd millennium BC		Kalantarian 2007 Pl. 25	Y
1159	bead	Lori Berd	Grave 79	2500-1500	1st quarter of 2nd millennium BC	Spacer bead	Kalantarian 2007 Pl. 25	Y
1160	bead	Lori Berd	Grave 94	2500-1500	1st quarter of 2nd millennium BC	Wire bead	Kalantarian 2007 Pl. 25	Y
1161	bead	Lori Berd	Grave 94	2500-1500	1st quarter of 2nd millennium BC	Wire bead	Kalantarian 2007 Pl. 25	Y
1162	bead	Lori Berd	Grave 94	2500-1500	1st quarter of 2nd millennium BC	Wire bead	Kalantarian 2007 Pl. 25	Y
1163	bead	Lori Berd	Grave 94	2500-1500	1st quarter of 2nd millennium BC		Kalantarian 2007 Pl. 25	Y
1164	bead	Lori Berd	Grave 94	2500-1500	1st quarter of 2nd millennium BC		Kalantarian 2007 Pl. 25	Y
1165	bead	Vanadzor		2500-1500	End 3rd millennium BC	scoring/incising	Kalantarian 2007 Pl. 25	Y
1166	bead	Lori Berd	Grave 65	2500-1500	1st quarter of 2nd millennium BC	Large sheetwork bead (covering something?)	Kalantarian 2007 Pl. 26	Y
1167	bead	Lori Berd	Grave 65	2500-1500	1st quarter of 2nd millennium BC	Large sheetwork bead (covering something?)	Kalantarian 2007 Pl. 26	Y
1168	bead	Lori Berd	Grave 65	2500-1500	1st quarter of 2nd millennium BC	Large sheetwork bead (covering something?)	Kalantarian 2007 Pl. 26	Y
1169	bead	Lori Berd	Grave 65	2500-1500	1st quarter of 2nd millennium BC	Large sheetwork bead (covering something?)	Kalantarian 2007 Pl. 26	Y
1170	bead	Lori Berd	Grave 65	2500-1500	1st quarter of 2nd millennium BC	Large sheetwork bead (covering something?)	Kalantarian 2007 Pl. 26	Y
1171	bead	Lori Berd	Grave 65	2500-1500	1st quarter of 2nd millennium BC	Large sheetwork bead (covering something?)	Kalantarian 2007 Pl. 26	Y
1172	bead	Lori Berd	Grave 65	2500-1500	1st quarter of 2nd millennium BC	Large sheetwork bead (covering something?)	Kalantarian 2007 Pl. 26	Y
1173	bead	Lori Berd	Grave 65	2500-1500	1st quarter of 2nd millennium BC	Large sheetwork bead (covering something?)	Kalantarian 2007 Pl. 26	Y
1174	bead	Lori Berd	Grave 65	2500-1500	1st quarter of 2nd millennium BC	Large sheetwork bead (covering something?)	Kalantarian 2007 Pl. 26	Y
1175	bead	Lori Berd	Grave 65	2500-1500	1st quarter of 2nd millennium BC	Large sheetwork bead (covering something?)	Kalantarian 2007 Pl. 26	Y
1176	bead	Lori Berd	Grave 65	2500-1500	1st quarter of 2nd millennium BC	Large sheetwork bead (covering something?)	Kalantarian 2007 Pl. 26	Y
1177	bead	Lori Berd	Grave 65	2500-1500	1st quarter of 2nd millennium BC	Large sheetwork bead (covering something?)	Kalantarian 2007 Pl. 26	Y
1178	bead	Lori Berd	Grave 65	2500-1500	1st quarter of 2nd millennium BC	Biconical/oblate spheroid; seam at equator	Kalantarian 2007 Pl. 26	Y	Published strung with DB1178-1198. Two beads seem to have split in half, they are each counted as one (total of 2 rather than 4)
1179	bead	Lori Berd	Grave 65	2500-1500	1st quarter of 2nd millennium BC	Biconical/oblate spheroid; seam at equator	Kalantarian 2007 Pl. 26	Y	Published strung with DB1178-1198. Two beads seem to have split in half, they are each counted as one (total of 2 rather than 4)
1180	bead	Lori Berd	Grave 65	2500-1500	1st quarter of 2nd millennium BC	Biconical/oblate spheroid; seam at equator	Kalantarian 2007 Pl. 26	Y	Published strung with DB1178-1198. Two beads seem to have split in half, they are each counted as one (total of 2 rather than 4)
1181	bead	Lori Berd	Grave 65	2500-1500	1st quarter of 2nd millennium BC	Biconical/oblate spheroid; seam at equator	Kalantarian 2007 Pl. 26	Y	Published strung with DB1178-1198. Two beads seem to have split in half, they are each counted as one (total of 2 rather than 4)
1182	bead	Lori Berd	Grave 65	2500-1500	1st quarter of 2nd millennium BC	Biconical/oblate spheroid; seam at equator	Kalantarian 2007 Pl. 26	Y	Published strung with DB1178-1198. Two beads seem to have split in half, they are each counted as one (total of 2 rather than 4)
1183	bead	Lori Berd	Grave 65	2500-1500	1st quarter of 2nd millennium BC	Biconical/oblate spheroid; seam at equator	Kalantarian 2007 Pl. 26	Y	Published strung with DB1178-1198. Two beads seem to have split in half, they are each counted as one (total of 2 rather than 4)
1184	bead	Lori Berd	Grave 65	2500-1500	1st quarter of 2nd millennium BC	Biconical/oblate spheroid; seam at equator	Kalantarian 2007 Pl. 26	Y	Published strung with DB1178-1198. Two beads seem to have split in half, they are each counted as one (total of 2 rather than 4)
1185	bead	Lori Berd	Grave 65	2500-1500	1st quarter of 2nd millennium BC	Biconical/oblate spheroid; seam at equator	Kalantarian 2007 Pl. 26	Y	Published strung with DB1178-1198. Two beads seem to have split in half, they are each counted as one (total of 2 rather than 4)
1186	bead	Lori Berd	Grave 65	2500-1500	1st quarter of 2nd millennium BC	Biconical/oblate spheroid; seam at equator	Kalantarian 2007 Pl. 26	Y	Published strung with DB1178-1198. Two beads seem to have split in half, they are each counted as one (total of 2 rather than 4)
1187	bead	Lori Berd	Grave 65	2500-1500	1st quarter of 2nd millennium BC	Biconical/oblate spheroid; seam at equator	Kalantarian 2007 Pl. 26	Y	Published strung with DB1178-1198. Two beads seem to have split in half, they are each counted as one (total of 2 rather than 4)
1188	bead	Lori Berd	Grave 65	2500-1500	1st quarter of 2nd millennium BC	Biconical/oblate spheroid; seam at equator	Kalantarian 2007 Pl. 26	Y	Published strung with DB1178-1198. Two beads seem to have split in half, they are each counted as one (total of 2 rather than 4)
1189	bead	Lori Berd	Grave 65	2500-1500	1st quarter of 2nd millennium BC	Biconical/oblate spheroid; seam at equator	Kalantarian 2007 Pl. 26	Y	Published strung with DB1178-1198. Two beads seem to have split in half, they are each counted as one (total of 2 rather than 4)
1190	bead	Lori Berd	Grave 65	2500-1500	1st quarter of 2nd millennium BC	Biconical/oblate spheroid; seam at equator	Kalantarian 2007 Pl. 26	Y	Published strung with DB1178-1198. Two beads seem to have split in half, they are each counted as one (total of 2 rather than 4)
1191	bead	Lori Berd	Grave 65	2500-1500	1st quarter of 2nd millennium BC	Biconical/oblate spheroid; seam at equator	Kalantarian 2007 Pl. 26	Y	Published strung with DB1178-1198. Two beads seem to have split in half, they are each counted as one (total of 2 rather than 4)
1192	bead	Lori Berd	Grave 65	2500-1500	1st quarter of 2nd millennium BC	Biconical/oblate spheroid; seam at equator	Kalantarian 2007 Pl. 26	Y	Published strung with DB1178-1198. Two beads seem to have split in half, they are each counted as one (total of 2 rather than 4)
1193	bead	Lori Berd	Grave 65	2500-1500	1st quarter of 2nd millennium BC	Biconical/oblate spheroid; seam at equator	Kalantarian 2007 Pl. 26	Y	Published strung with DB1178-1198. Two beads seem to have split in half, they are each counted as one (total of 2 rather than 4)
1194	bead	Lori Berd	Grave 65	2500-1500	1st quarter of 2nd millennium BC	Biconical/oblate spheroid; seam at equator	Kalantarian 2007 Pl. 26	Y	Published strung with DB1178-1198. Two beads seem to have split in half, they are each counted as one (total of 2 rather than 4)
1195	bead	Lori Berd	Grave 65	2500-1500	1st quarter of 2nd millennium BC	Biconical/oblate spheroid; seam at equator	Kalantarian 2007 Pl. 26	Y	Published strung with DB1178-1198. Two beads seem to have split in half, they are each counted as one (total of 2 rather than 4)
1196	bead	Lori Berd	Grave 65	2500-1500	1st quarter of 2nd millennium BC	Biconical/oblate spheroid; seam at equator	Kalantarian 2007 Pl. 26	Y	Published strung with DB1178-1198. Two beads seem to have split in half, they are each counted as one (total of 2 rather than 4)
1197	bead	Lori Berd	Grave 65	2500-1500	1st quarter of 2nd millennium BC	Biconical/oblate spheroid; seam at equator	Kalantarian 2007 Pl. 26	Y	Published strung with DB1178-1198. Two beads seem to have split in half, they are each counted as one (total of 2 rather than 4)
1198	bead	Lori Berd	Grave 65	2500-1500	1st quarter of 2nd millennium BC	Biconical/oblate spheroid; seam at equator	Kalantarian 2007 Pl. 26	Y	Published strung with DB1178-1198. Two beads seem to have split in half, they are each counted as one (total of 2 rather than 4)
1199	Sheet	Lori Berd	Grave 65	2500-1500	1st quarter of 2nd millennium BC		Kalantarian 2007 Pl. 27	Y
1200	Sheet	Lori Berd	Grave 65	2500-1500	1st quarter of 2nd millennium BC		Kalantarian 2007 Pl. 27	Y
1201	Sheet	Lori Berd	Grave 65	2500-1500	1st quarter of 2nd millennium BC		Kalantarian 2007 Pl. 27	Y
1202	Dagger (fittings)	Lori Berd	Grave 65	2500-1500	1st quarter of 2nd millennium BC	Gold fittings on copper-alloy dagger; composite materials	Kalantarian 2007 Pl. 27	Y
1203	bead	Vanadzor		2500-1500	End 3rd millennium BC	Spacer bead	Kalantarian 2007 Pl. 28	Y	Published as a necklace with DB1203-1205 and numerous carnelian beads
1204	bead	Vanadzor		2500-1500	End 3rd millennium BC	Spacer bead	Kalantarian 2007 Pl. 28	Y	Published as a necklace with DB1203-1205 and numerous carnelian beads
1205	bead	Vanadzor		2500-1500	End 3rd millennium BC	Spacer bead	Kalantarian 2007 Pl. 28	Y	Published as a necklace with DB1203-1205 and numerous carnelian beads
1206	Sheet	Odzun		2500-1500	End 3rd millennium BC	Sheetwork intended to cover something (wood?)	Kalantarian 2007 Pl. 29	Y
1207	Sheet	Odzun		2500-1500	End 3rd millennium BC	Sheetwork intended to cover something (wood?)	Kalantarian 2007 Pl. 29	Y
1208	Sheet	Vanadzor		2500-1500	End 3rd millennium BC		Kalantarian 2007 Pl. 29	Y
1209	Sheet	Vanadzor		2500-1500	End 3rd millennium BC		Kalantarian 2007 Pl. 29	Y
1210	Sheet	Vanadzor		2500-1500	End 3rd millennium BC		Kalantarian 2007 Pl. 29	Y
1211	Sheet	Vanadzor		2500-1500	End 3rd millennium BC		Kalantarian 2007 Pl. 29	Y
1212	Sheet	Vanadzor		2500-1500	End 3rd millennium BC		Kalantarian 2007 Pl. 29	Y
1213	Sheet	Vanadzor		2500-1500	End 3rd millennium BC		Kalantarian 2007 Pl. 29	Y
1214	Sheet	Nerkin Getashen	Grave 13	2500-1500	End 3rd millennium BC		Kalantarian 2007 Pl. 30	Y
1215	Sheet	Nerkin Getashen	Grave 13	2500-1500	End 3rd millennium BC		Kalantarian 2007 Pl. 30	Y
1216	Sheet	Nerkin Getashen	Grave 13	2500-1500	End 3rd millennium BC		Kalantarian 2007 Pl. 30	Y
1217	Sheet	Nerkin Getashen	Grave 13	2500-1500	End 3rd millennium BC		Kalantarian 2007 Pl. 30	Y
1218	Sheet	Nerkin Getashen	Grave 13	2500-1500	End 3rd millennium BC		Kalantarian 2007 Pl. 30	Y
1219	Sheet	Nerkin Getashen	Grave 13	2500-1500	End 3rd millennium BC		Kalantarian 2007 Pl. 30	Y
1220	Sheet	Nerkin Getashen	Grave 13	2500-1500	End 3rd millennium BC		Kalantarian 2007 Pl. 30	Y
1221	Sheet	Nerkin Getashen	Grave 13	2500-1500	End 3rd millennium BC		Kalantarian 2007 Pl. 30	Y
1222	Sheet	Nerkin Getashen	Grave 13	2500-1500	End 3rd millennium BC		Kalantarian 2007 Pl. 30	Y
1223	Sheet	Nerkin Getashen	Grave 13	2500-1500	End 3rd millennium BC		Kalantarian 2007 Pl. 30	Y
1224	Sheet	Nerkin Getashen	Grave 13	2500-1500	End 3rd millennium BC		Kalantarian 2007 Pl. 30	Y
1225	Sheet	Nerkin Getashen	Grave 13	2500-1500	End 3rd millennium BC		Kalantarian 2007 Pl. 30	Y
1226	Sheet	Nerkin Getashen	Grave 13	2500-1500	End 3rd millennium BC		Kalantarian 2007 Pl. 30	Y
1227	Sheet	Nerkin Getashen	Grave 13	2500-1500	End 3rd millennium BC		Kalantarian 2007 Pl. 30	Y
1228	Sheet	Nerkin Getashen	Grave 13	2500-1500	End 3rd millennium BC	some scoring visible	Kalantarian 2007 Pl. 30	Y
1229	Decoration	Tagavoranist	(Vanadzor area)	1500-800	15th-14th c. BC	published as "finials of pins"; double-headed lions	Kalantarian 2007 Pl. 31	Y
1230	Decoration	Tagavoranist	(Vanadzor area)	1500-800	15th-14th c. BC	published as "finials of pins"; double-headed lions	Kalantarian 2007 Pl. 31	Y
1231	Decoration	Tagavoranist	(Vanadzor area)	1500-800	15th-14th c. BC	published as "finials of pins"; double-headed lions	Kalantarian 2007 Pl. 31	Y
1232	Decoration	Tagavoranist	(Vanadzor area)	1500-800	15th-14th c. BC	published as "finials of pins"; double-headed lions	Kalantarian 2007 Pl. 31	Y
1233	Decoration	Tagavoranist	(Vanadzor area)	1500-800	15th-14th c. BC	published as "finials of pins"; double-headed lions	Kalantarian 2007 Pl. 31	Y
1234	Decoration	Tagavoranist	(Vanadzor area)	1500-800	15th-14th c. BC	published as "finials of pins"; double-headed lions	Kalantarian 2007 Pl. 31	Y
1235	bead	Dimats	(Vanadzor area)	1500-800	15th-14th c. BC	cylindrical beads, incised and punched	Kalantarian 2007 Pl. 31	Y
1236	bead	Dimats	(Vanadzor area)	1500-800	15th-14th c. BC	cylindrical beads, incised and punched	Kalantarian 2007 Pl. 31	Y
1237	bead	Dimats	(Vanadzor area)	1500-800	15th-14th c. BC	cylindrical beads, incised and punched	Kalantarian 2007 Pl. 31	Y
1238	bead	Tagavoranist	(Vanadzor area)	1500-800	15th-14th c. BC	cylindrical bead incised/scoring	Kalantarian 2007 Pl. 31	Y
1239	bead	Tagavoranist	(Vanadzor area)	1500-800	15th-14th c. BC	cylindrical bead incised/scoring	Kalantarian 2007 Pl. 31	Y
1240	bead	Tagavoranist	(Vanadzor area)	1500-800	15th-14th c. BC	Disc-shaped	Kalantarian 2007 Pl. 32	Y	Published on a string with DB1240-DB1316, but identification as necklace is unclear; counting of beads done from image.
1241	bead	Tagavoranist	(Vanadzor area)	1500-800	15th-14th c. BC	Disc-shaped	Kalantarian 2007 Pl. 32	Y	Published on a string with DB1240-DB1316, but identification as necklace is unclear; counting of beads done from image.
1242	bead	Tagavoranist	(Vanadzor area)	1500-800	15th-14th c. BC	Disc-shaped	Kalantarian 2007 Pl. 32	Y	Published on a string with DB1240-DB1316, but identification as necklace is unclear; counting of beads done from image.
1243	bead	Tagavoranist	(Vanadzor area)	1500-800	15th-14th c. BC	Disc-shaped	Kalantarian 2007 Pl. 32	Y	Published on a string with DB1240-DB1316, but identification as necklace is unclear; counting of beads done from image.
1244	bead	Tagavoranist	(Vanadzor area)	1500-800	15th-14th c. BC	Disc-shaped	Kalantarian 2007 Pl. 32	Y	Published on a string with DB1240-DB1316, but identification as necklace is unclear; counting of beads done from image.
1245	bead	Tagavoranist	(Vanadzor area)	1500-800	15th-14th c. BC	Disc-shaped	Kalantarian 2007 Pl. 32	Y	Published on a string with DB1240-DB1316, but identification as necklace is unclear; counting of beads done from image.
1246	bead	Tagavoranist	(Vanadzor area)	1500-800	15th-14th c. BC	Disc-shaped	Kalantarian 2007 Pl. 32	Y	Published on a string with DB1240-DB1316, but identification as necklace is unclear; counting of beads done from image.
1247	bead	Tagavoranist	(Vanadzor area)	1500-800	15th-14th c. BC	Disc-shaped	Kalantarian 2007 Pl. 32	Y	Published on a string with DB1240-DB1316, but identification as necklace is unclear; counting of beads done from image.
1248	bead	Tagavoranist	(Vanadzor area)	1500-800	15th-14th c. BC	Disc-shaped	Kalantarian 2007 Pl. 32	Y	Published on a string with DB1240-DB1316, but identification as necklace is unclear; counting of beads done from image.
1249	bead	Tagavoranist	(Vanadzor area)	1500-800	15th-14th c. BC	Disc-shaped	Kalantarian 2007 Pl. 32	Y	Published on a string with DB1240-DB1316, but identification as necklace is unclear; counting of beads done from image.
1250	bead	Tagavoranist	(Vanadzor area)	1500-800	15th-14th c. BC	Disc-shaped	Kalantarian 2007 Pl. 32	Y	Published on a string with DB1240-DB1316, but identification as necklace is unclear; counting of beads done from image.
1251	bead	Tagavoranist	(Vanadzor area)	1500-800	15th-14th c. BC	Disc-shaped	Kalantarian 2007 Pl. 32	Y	Published on a string with DB1240-DB1316, but identification as necklace is unclear; counting of beads done from image.
1252	bead	Tagavoranist	(Vanadzor area)	1500-800	15th-14th c. BC	Disc-shaped	Kalantarian 2007 Pl. 32	Y	Published on a string with DB1240-DB1316, but identification as necklace is unclear; counting of beads done from image.
1253	bead	Tagavoranist	(Vanadzor area)	1500-800	15th-14th c. BC	Disc-shaped	Kalantarian 2007 Pl. 32	Y	Published on a string with DB1240-DB1316, but identification as necklace is unclear; counting of beads done from image.
1254	bead	Tagavoranist	(Vanadzor area)	1500-800	15th-14th c. BC	Disc-shaped	Kalantarian 2007 Pl. 32	Y	Published on a string with DB1240-DB1316, but identification as necklace is unclear; counting of beads done from image.
1255	bead	Tagavoranist	(Vanadzor area)	1500-800	15th-14th c. BC	Disc-shaped	Kalantarian 2007 Pl. 32	Y	Published on a string with DB1240-DB1316, but identification as necklace is unclear; counting of beads done from image.
1256	bead	Tagavoranist	(Vanadzor area)	1500-800	15th-14th c. BC	Disc-shaped	Kalantarian 2007 Pl. 32	Y	Published on a string with DB1240-DB1316, but identification as necklace is unclear; counting of beads done from image.
1257	bead	Tagavoranist	(Vanadzor area)	1500-800	15th-14th c. BC	Disc-shaped	Kalantarian 2007 Pl. 32	Y	Published on a string with DB1240-DB1316, but identification as necklace is unclear; counting of beads done from image.
1258	bead	Tagavoranist	(Vanadzor area)	1500-800	15th-14th c. BC	Disc-shaped	Kalantarian 2007 Pl. 32	Y	Published on a string with DB1240-DB1316, but identification as necklace is unclear; counting of beads done from image.
1259	bead	Tagavoranist	(Vanadzor area)	1500-800	15th-14th c. BC	Disc-shaped	Kalantarian 2007 Pl. 32	Y	Published on a string with DB1240-DB1316, but identification as necklace is unclear; counting of beads done from image.
1260	bead	Tagavoranist	(Vanadzor area)	1500-800	15th-14th c. BC	Disc-shaped	Kalantarian 2007 Pl. 32	Y	Published on a string with DB1240-DB1316, but identification as necklace is unclear; counting of beads done from image.
1261	bead	Tagavoranist	(Vanadzor area)	1500-800	15th-14th c. BC	Disc-shaped	Kalantarian 2007 Pl. 32	Y	Published on a string with DB1240-DB1316, but identification as necklace is unclear; counting of beads done from image.
1262	bead	Tagavoranist	(Vanadzor area)	1500-800	15th-14th c. BC	Disc-shaped	Kalantarian 2007 Pl. 32	Y	Published on a string with DB1240-DB1316, but identification as necklace is unclear; counting of beads done from image.
1263	bead	Tagavoranist	(Vanadzor area)	1500-800	15th-14th c. BC	Disc-shaped	Kalantarian 2007 Pl. 32	Y	Published on a string with DB1240-DB1316, but identification as necklace is unclear; counting of beads done from image.
1264	bead	Tagavoranist	(Vanadzor area)	1500-800	15th-14th c. BC	Disc-shaped	Kalantarian 2007 Pl. 32	Y	Published on a string with DB1240-DB1316, but identification as necklace is unclear; counting of beads done from image.
1265	bead	Tagavoranist	(Vanadzor area)	1500-800	15th-14th c. BC	Disc-shaped	Kalantarian 2007 Pl. 32	Y	Published on a string with DB1240-DB1316, but identification as necklace is unclear; counting of beads done from image.
1266	bead	Tagavoranist	(Vanadzor area)	1500-800	15th-14th c. BC	Disc-shaped	Kalantarian 2007 Pl. 32	Y	Published on a string with DB1240-DB1316, but identification as necklace is unclear; counting of beads done from image.
1267	bead	Tagavoranist	(Vanadzor area)	1500-800	15th-14th c. BC	Disc-shaped	Kalantarian 2007 Pl. 32	Y	Published on a string with DB1240-DB1316, but identification as necklace is unclear; counting of beads done from image.
1268	bead	Tagavoranist	(Vanadzor area)	1500-800	15th-14th c. BC	Disc-shaped	Kalantarian 2007 Pl. 32	Y	Published on a string with DB1240-DB1316, but identification as necklace is unclear; counting of beads done from image.
1269	bead	Tagavoranist	(Vanadzor area)	1500-800	15th-14th c. BC	Disc-shaped	Kalantarian 2007 Pl. 32	Y	Published on a string with DB1240-DB1316, but identification as necklace is unclear; counting of beads done from image.
1270	bead	Tagavoranist	(Vanadzor area)	1500-800	15th-14th c. BC	Disc-shaped	Kalantarian 2007 Pl. 32	Y	Published on a string with DB1240-DB1316, but identification as necklace is unclear; counting of beads done from image.
1271	bead	Tagavoranist	(Vanadzor area)	1500-800	15th-14th c. BC	Disc-shaped	Kalantarian 2007 Pl. 32	Y	Published on a string with DB1240-DB1316, but identification as necklace is unclear; counting of beads done from image.
1272	bead	Tagavoranist	(Vanadzor area)	1500-800	15th-14th c. BC	Disc-shaped	Kalantarian 2007 Pl. 32	Y	Published on a string with DB1240-DB1316, but identification as necklace is unclear; counting of beads done from image.
1273	bead	Tagavoranist	(Vanadzor area)	1500-800	15th-14th c. BC	Disc-shaped	Kalantarian 2007 Pl. 32	Y	Published on a string with DB1240-DB1316, but identification as necklace is unclear; counting of beads done from image.
1274	bead	Tagavoranist	(Vanadzor area)	1500-800	15th-14th c. BC	Disc-shaped	Kalantarian 2007 Pl. 32	Y	Published on a string with DB1240-DB1316, but identification as necklace is unclear; counting of beads done from image.
1275	bead	Tagavoranist	(Vanadzor area)	1500-800	15th-14th c. BC	Disc-shaped	Kalantarian 2007 Pl. 32	Y	Published on a string with DB1240-DB1316, but identification as necklace is unclear; counting of beads done from image.
1276	bead	Tagavoranist	(Vanadzor area)	1500-800	15th-14th c. BC	Disc-shaped	Kalantarian 2007 Pl. 32	Y	Published on a string with DB1240-DB1316, but identification as necklace is unclear; counting of beads done from image.
1277	bead	Tagavoranist	(Vanadzor area)	1500-800	15th-14th c. BC	Disc-shaped	Kalantarian 2007 Pl. 32	Y	Published on a string with DB1240-DB1316, but identification as necklace is unclear; counting of beads done from image.
1278	bead	Tagavoranist	(Vanadzor area)	1500-800	15th-14th c. BC	Disc-shaped	Kalantarian 2007 Pl. 32	Y	Published on a string with DB1240-DB1316, but identification as necklace is unclear; counting of beads done from image.
1279	bead	Tagavoranist	(Vanadzor area)	1500-800	15th-14th c. BC	Disc-shaped	Kalantarian 2007 Pl. 32	Y	Published on a string with DB1240-DB1316, but identification as necklace is unclear; counting of beads done from image.
1280	bead	Tagavoranist	(Vanadzor area)	1500-800	15th-14th c. BC	Disc-shaped	Kalantarian 2007 Pl. 32	Y	Published on a string with DB1240-DB1316, but identification as necklace is unclear; counting of beads done from image.
1281	bead	Tagavoranist	(Vanadzor area)	1500-800	15th-14th c. BC	Disc-shaped	Kalantarian 2007 Pl. 32	Y	Published on a string with DB1240-DB1316, but identification as necklace is unclear; counting of beads done from image.
1282	bead	Tagavoranist	(Vanadzor area)	1500-800	15th-14th c. BC	Disc-shaped	Kalantarian 2007 Pl. 32	Y	Published on a string with DB1240-DB1316, but identification as necklace is unclear; counting of beads done from image.
1283	bead	Tagavoranist	(Vanadzor area)	1500-800	15th-14th c. BC	Disc-shaped	Kalantarian 2007 Pl. 32	Y	Published on a string with DB1240-DB1316, but identification as necklace is unclear; counting of beads done from image.
1284	bead	Tagavoranist	(Vanadzor area)	1500-800	15th-14th c. BC	Disc-shaped	Kalantarian 2007 Pl. 32	Y	Published on a string with DB1240-DB1316, but identification as necklace is unclear; counting of beads done from image.
1285	bead	Tagavoranist	(Vanadzor area)	1500-800	15th-14th c. BC	Disc-shaped	Kalantarian 2007 Pl. 32	Y	Published on a string with DB1240-DB1316, but identification as necklace is unclear; counting of beads done from image.
1286	bead	Tagavoranist	(Vanadzor area)	1500-800	15th-14th c. BC	Disc-shaped	Kalantarian 2007 Pl. 32	Y	Published on a string with DB1240-DB1316, but identification as necklace is unclear; counting of beads done from image.
1287	bead	Tagavoranist	(Vanadzor area)	1500-800	15th-14th c. BC	Disc-shaped	Kalantarian 2007 Pl. 32	Y	Published on a string with DB1240-DB1316, but identification as necklace is unclear; counting of beads done from image.
1288	bead	Tagavoranist	(Vanadzor area)	1500-800	15th-14th c. BC	Disc-shaped	Kalantarian 2007 Pl. 32	Y	Published on a string with DB1240-DB1316, but identification as necklace is unclear; counting of beads done from image.
1289	bead	Tagavoranist	(Vanadzor area)	1500-800	15th-14th c. BC	Disc-shaped	Kalantarian 2007 Pl. 32	Y	Published on a string with DB1240-DB1316, but identification as necklace is unclear; counting of beads done from image.
1290	bead	Tagavoranist	(Vanadzor area)	1500-800	15th-14th c. BC	Disc-shaped	Kalantarian 2007 Pl. 32	Y	Published on a string with DB1240-DB1316, but identification as necklace is unclear; counting of beads done from image.
1291	bead	Tagavoranist	(Vanadzor area)	1500-800	15th-14th c. BC	Disc-shaped	Kalantarian 2007 Pl. 32	Y	Published on a string with DB1240-DB1316, but identification as necklace is unclear; counting of beads done from image.
1292	bead	Tagavoranist	(Vanadzor area)	1500-800	15th-14th c. BC	Disc-shaped	Kalantarian 2007 Pl. 32	Y	Published on a string with DB1240-DB1316, but identification as necklace is unclear; counting of beads done from image.
1293	bead	Tagavoranist	(Vanadzor area)	1500-800	15th-14th c. BC	Disc-shaped	Kalantarian 2007 Pl. 32	Y	Published on a string with DB1240-DB1316, but identification as necklace is unclear; counting of beads done from image.
1294	bead	Tagavoranist	(Vanadzor area)	1500-800	15th-14th c. BC	Disc-shaped	Kalantarian 2007 Pl. 32	Y	Published on a string with DB1240-DB1316, but identification as necklace is unclear; counting of beads done from image.
1295	bead	Tagavoranist	(Vanadzor area)	1500-800	15th-14th c. BC	Disc-shaped	Kalantarian 2007 Pl. 32	Y	Published on a string with DB1240-DB1316, but identification as necklace is unclear; counting of beads done from image.
1296	bead	Tagavoranist	(Vanadzor area)	1500-800	15th-14th c. BC	Disc-shaped	Kalantarian 2007 Pl. 32	Y	Published on a string with DB1240-DB1316, but identification as necklace is unclear; counting of beads done from image.
1297	bead	Tagavoranist	(Vanadzor area)	1500-800	15th-14th c. BC	Disc-shaped	Kalantarian 2007 Pl. 32	Y	Published on a string with DB1240-DB1316, but identification as necklace is unclear; counting of beads done from image.
1298	bead	Tagavoranist	(Vanadzor area)	1500-800	15th-14th c. BC	Disc-shaped	Kalantarian 2007 Pl. 32	Y	Published on a string with DB1240-DB1316, but identification as necklace is unclear; counting of beads done from image.
1299	bead	Tagavoranist	(Vanadzor area)	1500-800	15th-14th c. BC	Disc-shaped	Kalantarian 2007 Pl. 32	Y	Published on a string with DB1240-DB1316, but identification as necklace is unclear; counting of beads done from image.
1300	bead	Tagavoranist	(Vanadzor area)	1500-800	15th-14th c. BC	Disc-shaped	Kalantarian 2007 Pl. 32	Y	Published on a string with DB1240-DB1316, but identification as necklace is unclear; counting of beads done from image.
1301	bead	Tagavoranist	(Vanadzor area)	1500-800	15th-14th c. BC	Disc-shaped	Kalantarian 2007 Pl. 32	Y	Published on a string with DB1240-DB1316, but identification as necklace is unclear; counting of beads done from image.
1302	bead	Tagavoranist	(Vanadzor area)	1500-800	15th-14th c. BC	Disc-shaped	Kalantarian 2007 Pl. 32	Y	Published on a string with DB1240-DB1316, but identification as necklace is unclear; counting of beads done from image.
1303	bead	Tagavoranist	(Vanadzor area)	1500-800	15th-14th c. BC	Disc-shaped	Kalantarian 2007 Pl. 32	Y	Published on a string with DB1240-DB1316, but identification as necklace is unclear; counting of beads done from image.
1304	bead	Tagavoranist	(Vanadzor area)	1500-800	15th-14th c. BC	Disc-shaped	Kalantarian 2007 Pl. 32	Y	Published on a string with DB1240-DB1316, but identification as necklace is unclear; counting of beads done from image.
1305	bead	Tagavoranist	(Vanadzor area)	1500-800	15th-14th c. BC	Disc-shaped	Kalantarian 2007 Pl. 32	Y	Published on a string with DB1240-DB1316, but identification as necklace is unclear; counting of beads done from image.
1306	bead	Tagavoranist	(Vanadzor area)	1500-800	15th-14th c. BC	Disc-shaped	Kalantarian 2007 Pl. 32	Y	Published on a string with DB1240-DB1316, but identification as necklace is unclear; counting of beads done from image.
1307	bead	Tagavoranist	(Vanadzor area)	1500-800	15th-14th c. BC	Disc-shaped	Kalantarian 2007 Pl. 32	Y	Published on a string with DB1240-DB1316, but identification as necklace is unclear; counting of beads done from image.
1308	bead	Tagavoranist	(Vanadzor area)	1500-800	15th-14th c. BC	Disc-shaped	Kalantarian 2007 Pl. 32	Y	Published on a string with DB1240-DB1316, but identification as necklace is unclear; counting of beads done from image.
1309	bead	Tagavoranist	(Vanadzor area)	1500-800	15th-14th c. BC	Disc-shaped	Kalantarian 2007 Pl. 32	Y	Published on a string with DB1240-DB1316, but identification as necklace is unclear; counting of beads done from image.
1310	bead	Tagavoranist	(Vanadzor area)	1500-800	15th-14th c. BC	Disc-shaped	Kalantarian 2007 Pl. 32	Y	Published on a string with DB1240-DB1316, but identification as necklace is unclear; counting of beads done from image.
1311	bead	Tagavoranist	(Vanadzor area)	1500-800	15th-14th c. BC	Disc-shaped	Kalantarian 2007 Pl. 32	Y	Published on a string with DB1240-DB1316, but identification as necklace is unclear; counting of beads done from image.
1312	bead	Tagavoranist	(Vanadzor area)	1500-800	15th-14th c. BC	Disc-shaped	Kalantarian 2007 Pl. 32	Y	Published on a string with DB1240-DB1316, but identification as necklace is unclear; counting of beads done from image.
1313	bead	Tagavoranist	(Vanadzor area)	1500-800	15th-14th c. BC	Disc-shaped	Kalantarian 2007 Pl. 32	Y	Published on a string with DB1240-DB1316, but identification as necklace is unclear; counting of beads done from image.
1314	bead	Tagavoranist	(Vanadzor area)	1500-800	15th-14th c. BC	Disc-shaped	Kalantarian 2007 Pl. 32	Y	Published on a string with DB1240-DB1316, but identification as necklace is unclear; counting of beads done from image.
1315	bead	Tagavoranist	(Vanadzor area)	1500-800	15th-14th c. BC	Disc-shaped	Kalantarian 2007 Pl. 32	Y	Published on a string with DB1240-DB1316, but identification as necklace is unclear; counting of beads done from image.
1316	bead	Tagavoranist	(Vanadzor area)	1500-800	15th-14th c. BC	Disc-shaped	Kalantarian 2007 Pl. 32	Y	Published on a string with DB1240-DB1316, but identification as necklace is unclear; counting of beads done from image.
1317	bead	Dimats	(Vanadzor area)	1500-800	15th-14th c. BC	Spherical beads with bracing at equator and perforation	Kalantarian 2007 Pl. 32	Y	Published on a string with DB1317-1322
1318	bead	Dimats	(Vanadzor area)	1500-800	15th-14th c. BC	Spherical beads with bracing at equator and perforation	Kalantarian 2007 Pl. 32	Y	Published on a string with DB1317-1322
1319	bead	Dimats	(Vanadzor area)	1500-800	15th-14th c. BC	Spherical beads with bracing at equator and perforation	Kalantarian 2007 Pl. 32	Y	Published on a string with DB1317-1322
1320	bead	Dimats	(Vanadzor area)	1500-800	15th-14th c. BC	Spherical beads with bracing at equator and perforation	Kalantarian 2007 Pl. 32	Y	Published on a string with DB1317-1322
1321	bead	Dimats	(Vanadzor area)	1500-800	15th-14th c. BC	Spherical beads with bracing at equator and perforation	Kalantarian 2007 Pl. 32	Y	Published on a string with DB1317-1322
1322	bead	Dimats	(Vanadzor area)	1500-800	15th-14th c. BC	Spherical beads with bracing at equator and perforation	Kalantarian 2007 Pl. 32	Y	Published on a string with DB1317-1322
1323	bead	Tagavoranist	(Vanadzor area)	1500-800	15th-14th c. BC	Tube bead	Kalantarian 2007 Pl. 33	Y	Published as necklace with DB#1323-1348
1324	bead	Tagavoranist	(Vanadzor area)	1500-800	15th-14th c. BC	Tube bead	Kalantarian 2007 Pl. 33	Y	Published as necklace with DB#1323-1348
1325	bead	Tagavoranist	(Vanadzor area)	1500-800	15th-14th c. BC	Tube bead	Kalantarian 2007 Pl. 33	Y	Published as necklace with DB#1323-1348
1326	bead	Tagavoranist	(Vanadzor area)	1500-800	15th-14th c. BC	Cylindrical bead with granulation in shape of triangle, worn	Kalantarian 2007 Pl. 33	Y	Published as necklace with DB#1323-1348
1327	bead	Tagavoranist	(Vanadzor area)	1500-800	15th-14th c. BC	Cylindrical bead with granulation in shape of triangle, worn	Kalantarian 2007 Pl. 33	Y	Published as necklace with DB#1323-1348
1328	bead	Tagavoranist	(Vanadzor area)	1500-800	15th-14th c. BC	Cylindrical bead with granulation in shape of triangle, worn	Kalantarian 2007 Pl. 33	Y	Published as necklace with DB#1323-1348
1329	bead	Tagavoranist	(Vanadzor area)	1500-800	15th-14th c. BC	Cylindrical bead with granulation in shape of triangle, worn	Kalantarian 2007 Pl. 33	Y	Published as necklace with DB#1323-1348
1330	bead	Tagavoranist	(Vanadzor area)	1500-800	15th-14th c. BC	Wheel-shaped with small gold studs	Kalantarian 2007 Pl. 33	Y	Published as necklace with DB#1323-1348
1331	bead	Tagavoranist	(Vanadzor area)	1500-800	15th-14th c. BC	Wheel-shaped with small gold studs	Kalantarian 2007 Pl. 33	Y	Published as necklace with DB#1323-1348
1332	bead	Tagavoranist	(Vanadzor area)	1500-800	15th-14th c. BC	Wheel-shaped with small gold studs	Kalantarian 2007 Pl. 33	Y	Published as necklace with DB#1323-1348
1333	bead/pendant	Tagavoranist	(Vanadzor area)	1500-800	15th-14th c. BC	Two-lobed, with wirework and granuation	Kalantarian 2007 Pl. 33	Y	Published as necklace with DB#1323-1348
1334	bead/plaque	Tagavoranist	(Vanadzor area)	1500-800	15th-14th c. BC	Hammered sheet, embossed	Kalantarian 2007 Pl. 33	Y	Published as necklace with DB#1323-1348
1335	bead	Tagavoranist	(Vanadzor area)	1500-800	15th-14th c. BC	Granulation bead	Kalantarian 2007 Pl. 33	Y	Published as necklace with DB#1323-1348
1336	bead	Tagavoranist	(Vanadzor area)	1500-800	15th-14th c. BC	Granulation bead	Kalantarian 2007 Pl. 33	Y	Published as necklace with DB#1323-1348
1337	bead	Tagavoranist	(Vanadzor area)	1500-800	15th-14th c. BC	Granulation bead	Kalantarian 2007 Pl. 33	Y	Published as necklace with DB#1323-1348
1338	bead	Tagavoranist	(Vanadzor area)	1500-800	15th-14th c. BC	Granulation bead	Kalantarian 2007 Pl. 33	Y	Published as necklace with DB#1323-1348
1339	bead	Tagavoranist	(Vanadzor area)	1500-800	15th-14th c. BC	Granulation bead	Kalantarian 2007 Pl. 33	Y	Published as necklace with DB#1323-1348
1340	bead	Tagavoranist	(Vanadzor area)	1500-800	15th-14th c. BC	Granulation bead	Kalantarian 2007 Pl. 33	Y	Published as necklace with DB#1323-1348
1341	bead	Tagavoranist	(Vanadzor area)	1500-800	15th-14th c. BC	Granulation bead	Kalantarian 2007 Pl. 33	Y	Published as necklace with DB#1323-1348
1342	bead	Tagavoranist	(Vanadzor area)	1500-800	15th-14th c. BC	Granulation bead	Kalantarian 2007 Pl. 33	Y	Published as necklace with DB#1323-1348
1343	bead	Tagavoranist	(Vanadzor area)	1500-800	15th-14th c. BC	Granulation bead	Kalantarian 2007 Pl. 33	Y	Published as necklace with DB#1323-1348
1344	bead	Tagavoranist	(Vanadzor area)	1500-800	15th-14th c. BC	Granulation bead	Kalantarian 2007 Pl. 33	Y	Published as necklace with DB#1323-1348
1345	bead	Tagavoranist	(Vanadzor area)	1500-800	15th-14th c. BC	Granulation bead	Kalantarian 2007 Pl. 33	Y	Published as necklace with DB#1323-1348
1346	bead	Tagavoranist	(Vanadzor area)	1500-800	15th-14th c. BC	Granulation bead	Kalantarian 2007 Pl. 33	Y	Published as necklace with DB#1323-1348
1347	bead	Tagavoranist	(Vanadzor area)	1500-800	15th-14th c. BC	Granulation bead	Kalantarian 2007 Pl. 33	Y	Published as necklace with DB#1323-1348
1348	bead	Tagavoranist	(Vanadzor area)	1500-800	15th-14th c. BC	Granulation bead	Kalantarian 2007 Pl. 33	Y	Published as necklace with DB#1323-1348
1349	bead	Lchashen	Kurgan #2	1500-800	15th-14th c. BC	Granuation bead	Kalantarian 2007 Pl. 34	Y	Published as necklace with DB1349-1375
1350	bead	Lchashen	Kurgan #2	1500-800	15th-14th c. BC	Granuation bead	Kalantarian 2007 Pl. 34	Y	Published as necklace with DB1349-1375
1351	bead	Lchashen	Kurgan #2	1500-800	15th-14th c. BC	Granuation bead	Kalantarian 2007 Pl. 34	Y	Published as necklace with DB1349-1375
1352	bead	Lchashen	Kurgan #2	1500-800	15th-14th c. BC	Granuation bead	Kalantarian 2007 Pl. 34	Y	Published as necklace with DB1349-1375
1353	bead	Lchashen	Kurgan #2	1500-800	15th-14th c. BC	Granuation bead	Kalantarian 2007 Pl. 34	Y	Published as necklace with DB1349-1375
1354	bead	Lchashen	Kurgan #2	1500-800	15th-14th c. BC	Granuation bead	Kalantarian 2007 Pl. 34	Y	Published as necklace with DB1349-1375
1355	bead	Lchashen	Kurgan #2	1500-800	15th-14th c. BC	Granuation bead	Kalantarian 2007 Pl. 34	Y	Published as necklace with DB1349-1375
1356	bead	Lchashen	Kurgan #2	1500-800	15th-14th c. BC	Granuation bead	Kalantarian 2007 Pl. 34	Y	Published as necklace with DB1349-1375
1357	bead	Lchashen	Kurgan #2	1500-800	15th-14th c. BC	Granuation bead	Kalantarian 2007 Pl. 34	Y	Published as necklace with DB1349-1375
1358	bead	Lchashen	Kurgan #2	1500-800	15th-14th c. BC	Granuation bead	Kalantarian 2007 Pl. 34	Y	Published as necklace with DB1349-1375
1359	bead	Lchashen	Kurgan #2	1500-800	15th-14th c. BC	Granuation bead	Kalantarian 2007 Pl. 34	Y	Published as necklace with DB1349-1375
1360	bead	Lchashen	Kurgan #2	1500-800	15th-14th c. BC	Granuation bead	Kalantarian 2007 Pl. 34	Y	Published as necklace with DB1349-1375
1361	bead	Lchashen	Kurgan #2	1500-800	15th-14th c. BC	Granuation bead	Kalantarian 2007 Pl. 34	Y	Published as necklace with DB1349-1375
1362	bead	Lchashen	Kurgan #2	1500-800	15th-14th c. BC	Granuation bead	Kalantarian 2007 Pl. 34	Y	Published as necklace with DB1349-1375
1363	bead	Lchashen	Kurgan #2	1500-800	15th-14th c. BC	Granuation bead	Kalantarian 2007 Pl. 34	Y	Published as necklace with DB1349-1375
1364	bead	Lchashen	Kurgan #2	1500-800	15th-14th c. BC	Granuation bead	Kalantarian 2007 Pl. 34	Y	Published as necklace with DB1349-1375
1365	bead	Lchashen	Kurgan #2	1500-800	15th-14th c. BC	Granuation bead	Kalantarian 2007 Pl. 34	Y	Published as necklace with DB1349-1375
1366	bead	Lchashen	Kurgan #2	1500-800	15th-14th c. BC	Granuation bead	Kalantarian 2007 Pl. 34	Y	Published as necklace with DB1349-1375
1367	bead	Lchashen	Kurgan #2	1500-800	15th-14th c. BC	Granuation bead	Kalantarian 2007 Pl. 34	Y	Published as necklace with DB1349-1375
1368	bead	Lchashen	Kurgan #2	1500-800	15th-14th c. BC	Granuation bead	Kalantarian 2007 Pl. 34	Y	Published as necklace with DB1349-1375
1369	bead	Lchashen	Kurgan #2	1500-800	15th-14th c. BC	Granuation bead	Kalantarian 2007 Pl. 34	Y	Published as necklace with DB1349-1375
1370	bead	Lchashen	Kurgan #2	1500-800	15th-14th c. BC	Granuation bead	Kalantarian 2007 Pl. 34	Y	Published as necklace with DB1349-1375
1371	bead	Lchashen	Kurgan #2	1500-800	15th-14th c. BC	Spherical bead; heavily worn; with granulation and filligree	Kalantarian 2007 Pl. 34	Y	Published as necklace with DB1349-1375
1372	bead	Lchashen	Kurgan #2	1500-800	15th-14th c. BC	Spherical bead; heavily worn; with granulation and filligree	Kalantarian 2007 Pl. 34	Y	Published as necklace with DB1349-1375
1373	bead	Lchashen	Kurgan #2	1500-800	15th-14th c. BC	Spherical bead; heavily worn; with granulation and filligree	Kalantarian 2007 Pl. 34	Y	Published as necklace with DB1349-1375
1374	bead	Lchashen	Kurgan #2	1500-800	15th-14th c. BC	Spherical bead; heavily worn; with granulation and filligree	Kalantarian 2007 Pl. 34	Y	Published as necklace with DB1349-1375
1375	bead	Lchashen	Kurgan #2	1500-800	15th-14th c. BC	Flattened spherical bead with seam at equator and bracing at performations	Kalantarian 2007 Pl. 34	Y	Published as necklace with DB1349-1375
1376	bead	Lchashen	Kurgan #2	1500-800	15th-14th c. BC	Openword sheet bead encasing carnelian	Kalantarian 2007 Pl. 35	Y	Published as necklace with DB1376-1384
1377	bead	Lchashen	Kurgan #2	1500-800	15th-14th c. BC	Openword sheet bead encasing carnelian	Kalantarian 2007 Pl. 35	Y	Published as necklace with DB1376-1384
1378	bead	Lchashen	Kurgan #2	1500-800	15th-14th c. BC	Openword sheet bead	Kalantarian 2007 Pl. 35	Y	Published as necklace with DB1376-1384
1379	bead	Lchashen	Kurgan #2	1500-800	15th-14th c. BC	Openword sheet bead	Kalantarian 2007 Pl. 35	Y	Published as necklace with DB1376-1384
1380	bead	Lchashen	Kurgan #2	1500-800	15th-14th c. BC	Openword sheet bead	Kalantarian 2007 Pl. 35	Y	Published as necklace with DB1376-1384
1381	bead	Lchashen	Kurgan #2	1500-800	15th-14th c. BC	Openword sheet bead	Kalantarian 2007 Pl. 35	Y	Published as necklace with DB1376-1384
1382	bead	Lchashen	Kurgan #2	1500-800	15th-14th c. BC	Openword sheet bead	Kalantarian 2007 Pl. 35	Y	Published as necklace with DB1376-1384
1383	bead	Lchashen	Kurgan #2	1500-800	15th-14th c. BC	Openword sheet bead	Kalantarian 2007 Pl. 35	Y	Published as necklace with DB1376-1384
1384	bead	Lchashen	Kurgan #2	1500-800	15th-14th c. BC	Openword sheet bead	Kalantarian 2007 Pl. 35	Y	Published as necklace with DB1376-1384
1385	bead	Lchashen	Kurgan #2	1500-800	15th-14th c. BC	Flattened melon beads; published as necklack with DB1385-	Kalantarian 2007 Pl. 36	Y	Published as necklace with DB1385-1411
1386	bead	Lchashen	Kurgan #2	1500-800	15th-14th c. BC	Flattened melon beads; published as necklack with DB1385-	Kalantarian 2007 Pl. 36	Y	Published as necklace with DB1385-1411
1387	bead/pendant	Lchashen	Kurgan #2	1500-800	15th-14th c. BC	Two-lobed, with wirework and granuation, published as necklace with DB#1385-	Kalantarian 2007 Pl. 36	Y	Published as necklace with DB1385-1411
1388	bead	Lchashen	Kurgan #2	1500-800	15th-14th c. BC	Quadruple spiral bead, granulation, published as necklace with DB#1385-	Kalantarian 2007 Pl. 36	Y	Published as necklace with DB1385-1411
1389	bead	Lchashen	Kurgan #2	1500-800	15th-14th c. BC	Quadruple spiral bead, published as necklace with DB#1385-	Kalantarian 2007 Pl. 36	Y	Published as necklace with DB1385-1411
1390	bead	Lchashen	Kurgan #2	1500-800	15th-14th c. BC	Quadruple spiral bead, published as necklace with DB#1385-	Kalantarian 2007 Pl. 36	Y	Published as necklace with DB1385-1411
1391	bead	Lchashen	Kurgan #2	1500-800	15th-14th c. BC	Quadruple spiral bead, published as necklace with DB#1385-	Kalantarian 2007 Pl. 36	Y	Published as necklace with DB1385-1411
1392	bead	Lchashen	Kurgan #2	1500-800	15th-14th c. BC	Quadruple spiral bead (only 3 preserved), published as necklace with DB#1385-	Kalantarian 2007 Pl. 36	Y	Published as necklace with DB1385-1411
1393	bead	Lchashen	Kurgan #2	1500-800	15th-14th c. BC	Spherical bead with filigree, published as necklace with DB#1385-	Kalantarian 2007 Pl. 36	Y	Published as necklace with DB1385-1411
1394	bead	Lchashen	Kurgan #2	1500-800	15th-14th c. BC	Spherical bead with filigree, published as necklace with DB#1385-	Kalantarian 2007 Pl. 36	Y	Published as necklace with DB1385-1411
1395	bead	Lchashen	Kurgan #2	1500-800	15th-14th c. BC	Spherical bead with filigree, published as necklace with DB#1385-	Kalantarian 2007 Pl. 36	Y	Published as necklace with DB1385-1411
1396	bead	Lchashen	Kurgan #2	1500-800	15th-14th c. BC	Spherical bead with filigree, published as necklace with DB#1385-	Kalantarian 2007 Pl. 36	Y	Published as necklace with DB1385-1411
1397	bead	Lchashen	Kurgan #2	1500-800	15th-14th c. BC	Spherical bead with filigree, published as necklace with DB#1385-	Kalantarian 2007 Pl. 36	Y	Published as necklace with DB1385-1411
1398	bead	Lchashen	Kurgan #2	1500-800	15th-14th c. BC	Spherical bead with filigree, published as necklace with DB#1385-	Kalantarian 2007 Pl. 36	Y	Published as necklace with DB1385-1411
1399	bead	Lchashen	Kurgan #2	1500-800	15th-14th c. BC	Spherical bead with filigree, published as necklace with DB#1385-	Kalantarian 2007 Pl. 36	Y	Published as necklace with DB1385-1411
1400	bead	Lchashen	Kurgan #2	1500-800	15th-14th c. BC	Spherical bead, published as necklace with DB#1385-	Kalantarian 2007 Pl. 36	Y	Published as necklace with DB1385-1411
1401	bead	Lchashen	Kurgan #2	1500-800	15th-14th c. BC	Cylindrical bead with granulation, published as necklace with DB#1385-	Kalantarian 2007 Pl. 36	Y	Published as necklace with DB1385-1411
1402	bead	Lchashen	Kurgan #2	1500-800	15th-14th c. BC	Granulation bead, published as necklace with DB#1385-	Kalantarian 2007 Pl. 36	Y	Published as necklace with DB1385-1411
1403	bead	Lchashen	Kurgan #2	1500-800	15th-14th c. BC	Granulation bead, published as necklace with DB#1385-	Kalantarian 2007 Pl. 36	Y	Published as necklace with DB1385-1411
1404	bead	Lchashen	Kurgan #2	1500-800	15th-14th c. BC	Small cylindrical bead, published as necklace with DB#1385-	Kalantarian 2007 Pl. 36	Y	Published as necklace with DB1385-1411
1405	bead	Lchashen	Kurgan #2	1500-800	15th-14th c. BC	Small cylindrical bead, published as necklace with DB#1385-	Kalantarian 2007 Pl. 36	Y	Published as necklace with DB1385-1411
1406	bead	Lchashen	Kurgan #2	1500-800	15th-14th c. BC	Small cylindrical bead, published as necklace with DB#1385-	Kalantarian 2007 Pl. 36	Y	Published as necklace with DB1385-1411
1407	bead	Lchashen	Kurgan #2	1500-800	15th-14th c. BC	Small cylindrical bead, published as necklace with DB#1385-	Kalantarian 2007 Pl. 36	Y	Published as necklace with DB1385-1411
1408	bead	Lchashen	Kurgan #2	1500-800	15th-14th c. BC	Small cylindrical bead, published as necklace with DB#1385-	Kalantarian 2007 Pl. 36	Y	Published as necklace with DB1385-1411
1409	bead	Lchashen	Kurgan #2	1500-800	15th-14th c. BC	Small cylindrical bead, published as necklace with DB#1385-	Kalantarian 2007 Pl. 36	Y	Published as necklace with DB1385-1411
1410	bead	Lchashen	Kurgan #2	1500-800	15th-14th c. BC	Small cylindrical bead, published as necklace with DB#1385-	Kalantarian 2007 Pl. 36	Y	Published as necklace with DB1385-1411
1411	bead	Lchashen	Kurgan #2	1500-800	15th-14th c. BC	Small cylindrical bead, published as necklace with DB#1385-1411	Kalantarian 2007 Pl. 36	Y	Published as necklace with DB1385-1411
1412	bead	Lchashen	Kurgan #2	1500-800	15th-14th c. BC	Disc bead	Kalantarian 2007 Pl. 37	Y	Published as necklace with DB1412-1478
1413	bead	Lchashen	Kurgan #2	1500-800	15th-14th c. BC	Disc bead	Kalantarian 2007 Pl. 37	Y	Published as necklace with DB1412-1478
1414	bead	Lchashen	Kurgan #2	1500-800	15th-14th c. BC	Disc bead	Kalantarian 2007 Pl. 37	Y	Published as necklace with DB1412-1478
1415	bead	Lchashen	Kurgan #2	1500-800	15th-14th c. BC	Disc bead	Kalantarian 2007 Pl. 37	Y	Published as necklace with DB1412-1478
1416	bead	Lchashen	Kurgan #2	1500-800	15th-14th c. BC	Disc bead	Kalantarian 2007 Pl. 37	Y	Published as necklace with DB1412-1478
1417	bead	Lchashen	Kurgan #2	1500-800	15th-14th c. BC	Disc bead	Kalantarian 2007 Pl. 37	Y	Published as necklace with DB1412-1478
1418	bead	Lchashen	Kurgan #2	1500-800	15th-14th c. BC	Disc bead	Kalantarian 2007 Pl. 37	Y	Published as necklace with DB1412-1478
1419	bead	Lchashen	Kurgan #2	1500-800	15th-14th c. BC	Disc bead	Kalantarian 2007 Pl. 37	Y	Published as necklace with DB1412-1478
1420	bead	Lchashen	Kurgan #2	1500-800	15th-14th c. BC	Disc bead	Kalantarian 2007 Pl. 37	Y	Published as necklace with DB1412-1478
1421	bead	Lchashen	Kurgan #2	1500-800	15th-14th c. BC	Disc bead	Kalantarian 2007 Pl. 37	Y	Published as necklace with DB1412-1478
1422	bead	Lchashen	Kurgan #2	1500-800	15th-14th c. BC	Disc bead	Kalantarian 2007 Pl. 37	Y	Published as necklace with DB1412-1478
1423	bead	Lchashen	Kurgan #2	1500-800	15th-14th c. BC	Disc bead	Kalantarian 2007 Pl. 37	Y	Published as necklace with DB1412-1478
1424	bead	Lchashen	Kurgan #2	1500-800	15th-14th c. BC	Disc bead	Kalantarian 2007 Pl. 37	Y	Published as necklace with DB1412-1478
1425	bead	Lchashen	Kurgan #2	1500-800	15th-14th c. BC	Disc bead	Kalantarian 2007 Pl. 37	Y	Published as necklace with DB1412-1478
1426	bead	Lchashen	Kurgan #2	1500-800	15th-14th c. BC	Disc bead	Kalantarian 2007 Pl. 37	Y	Published as necklace with DB1412-1478
1427	bead	Lchashen	Kurgan #2	1500-800	15th-14th c. BC	Disc bead	Kalantarian 2007 Pl. 37	Y	Published as necklace with DB1412-1478
1428	bead	Lchashen	Kurgan #2	1500-800	15th-14th c. BC	Disc bead	Kalantarian 2007 Pl. 37	Y	Published as necklace with DB1412-1478
1429	bead	Lchashen	Kurgan #2	1500-800	15th-14th c. BC	Disc bead	Kalantarian 2007 Pl. 37	Y	Published as necklace with DB1412-1478
1430	bead	Lchashen	Kurgan #2	1500-800	15th-14th c. BC	Disc bead	Kalantarian 2007 Pl. 37	Y	Published as necklace with DB1412-1478
1431	bead	Lchashen	Kurgan #2	1500-800	15th-14th c. BC	Disc bead	Kalantarian 2007 Pl. 37	Y	Published as necklace with DB1412-1478
1432	bead	Lchashen	Kurgan #2	1500-800	15th-14th c. BC	Disc bead	Kalantarian 2007 Pl. 37	Y	Published as necklace with DB1412-1478
1433	bead	Lchashen	Kurgan #2	1500-800	15th-14th c. BC	Disc bead	Kalantarian 2007 Pl. 37	Y	Published as necklace with DB1412-1478
1434	bead	Lchashen	Kurgan #2	1500-800	15th-14th c. BC	Disc bead	Kalantarian 2007 Pl. 37	Y	Published as necklace with DB1412-1478
1435	bead	Lchashen	Kurgan #2	1500-800	15th-14th c. BC	Disc bead	Kalantarian 2007 Pl. 37	Y	Published as necklace with DB1412-1478
1436	bead	Lchashen	Kurgan #2	1500-800	15th-14th c. BC	Disc bead	Kalantarian 2007 Pl. 37	Y	Published as necklace with DB1412-1478
1437	bead	Lchashen	Kurgan #2	1500-800	15th-14th c. BC	Disc bead	Kalantarian 2007 Pl. 37	Y	Published as necklace with DB1412-1478
1438	bead	Lchashen	Kurgan #2	1500-800	15th-14th c. BC	Disc bead	Kalantarian 2007 Pl. 37	Y	Published as necklace with DB1412-1478
1439	bead	Lchashen	Kurgan #2	1500-800	15th-14th c. BC	Disc bead	Kalantarian 2007 Pl. 37	Y	Published as necklace with DB1412-1478
1440	bead	Lchashen	Kurgan #2	1500-800	15th-14th c. BC	Disc bead	Kalantarian 2007 Pl. 37	Y	Published as necklace with DB1412-1478
1441	bead	Lchashen	Kurgan #2	1500-800	15th-14th c. BC	Disc bead	Kalantarian 2007 Pl. 37	Y	Published as necklace with DB1412-1478
1442	bead	Lchashen	Kurgan #2	1500-800	15th-14th c. BC	Disc bead	Kalantarian 2007 Pl. 37	Y	Published as necklace with DB1412-1478
1443	bead	Lchashen	Kurgan #2	1500-800	15th-14th c. BC	Disc bead	Kalantarian 2007 Pl. 37	Y	Published as necklace with DB1412-1478
1444	bead	Lchashen	Kurgan #2	1500-800	15th-14th c. BC	Disc bead	Kalantarian 2007 Pl. 37	Y	Published as necklace with DB1412-1478
1445	bead	Lchashen	Kurgan #2	1500-800	15th-14th c. BC	Disc bead	Kalantarian 2007 Pl. 37	Y	Published as necklace with DB1412-1478
1446	bead	Lchashen	Kurgan #2	1500-800	15th-14th c. BC	Disc bead	Kalantarian 2007 Pl. 37	Y	Published as necklace with DB1412-1478
1447	bead	Lchashen	Kurgan #2	1500-800	15th-14th c. BC	Disc bead	Kalantarian 2007 Pl. 37	Y	Published as necklace with DB1412-1478
1448	bead	Lchashen	Kurgan #2	1500-800	15th-14th c. BC	Disc bead	Kalantarian 2007 Pl. 37	Y	Published as necklace with DB1412-1478
1449	bead	Lchashen	Kurgan #2	1500-800	15th-14th c. BC	Disc bead	Kalantarian 2007 Pl. 37	Y	Published as necklace with DB1412-1478
1450	bead	Lchashen	Kurgan #2	1500-800	15th-14th c. BC	Disc bead	Kalantarian 2007 Pl. 37	Y	Published as necklace with DB1412-1478
1451	bead	Lchashen	Kurgan #2	1500-800	15th-14th c. BC	Disc bead	Kalantarian 2007 Pl. 37	Y	Published as necklace with DB1412-1478
1452	bead	Lchashen	Kurgan #2	1500-800	15th-14th c. BC	Disc bead	Kalantarian 2007 Pl. 37	Y	Published as necklace with DB1412-1478
1453	bead	Lchashen	Kurgan #2	1500-800	15th-14th c. BC	Disc bead	Kalantarian 2007 Pl. 37	Y	Published as necklace with DB1412-1478
1454	bead	Lchashen	Kurgan #2	1500-800	15th-14th c. BC	Ring bead	Kalantarian 2007 Pl. 37	Y	Published as necklace with DB1412-1478
1455	bead	Lchashen	Kurgan #2	1500-800	15th-14th c. BC	Ring bead	Kalantarian 2007 Pl. 37	Y	Published as necklace with DB1412-1478
1456	bead	Lchashen	Kurgan #2	1500-800	15th-14th c. BC	Ring bead	Kalantarian 2007 Pl. 37	Y	Published as necklace with DB1412-1478
1457	bead	Lchashen	Kurgan #2	1500-800	15th-14th c. BC	Ring bead	Kalantarian 2007 Pl. 37	Y	Published as necklace with DB1412-1478
1458	bead	Lchashen	Kurgan #2	1500-800	15th-14th c. BC	Ring bead	Kalantarian 2007 Pl. 37	Y	Published as necklace with DB1412-1478
1459	bead	Lchashen	Kurgan #2	1500-800	15th-14th c. BC	Ring bead	Kalantarian 2007 Pl. 37	Y	Published as necklace with DB1412-1478
1460	bead	Lchashen	Kurgan #2	1500-800	15th-14th c. BC	Ring bead	Kalantarian 2007 Pl. 37	Y	Published as necklace with DB1412-1478
1461	bead	Lchashen	Kurgan #2	1500-800	15th-14th c. BC	Ring bead	Kalantarian 2007 Pl. 37	Y	Published as necklace with DB1412-1478
1462	bead	Lchashen	Kurgan #2	1500-800	15th-14th c. BC	Ring bead	Kalantarian 2007 Pl. 37	Y	Published as necklace with DB1412-1478
1463	bead	Lchashen	Kurgan #2	1500-800	15th-14th c. BC	Ring bead	Kalantarian 2007 Pl. 37	Y	Published as necklace with DB1412-1478
1464	bead	Lchashen	Kurgan #2	1500-800	15th-14th c. BC	Ring bead	Kalantarian 2007 Pl. 37	Y	Published as necklace with DB1412-1478
1465	bead	Lchashen	Kurgan #2	1500-800	15th-14th c. BC	Ring bead	Kalantarian 2007 Pl. 37	Y	Published as necklace with DB1412-1478
1466	bead	Lchashen	Kurgan #2	1500-800	15th-14th c. BC	Ring bead	Kalantarian 2007 Pl. 37	Y	Published as necklace with DB1412-1478
1467	bead	Lchashen	Kurgan #2	1500-800	15th-14th c. BC	Ring bead	Kalantarian 2007 Pl. 37	Y	Published as necklace with DB1412-1478
1468	bead	Lchashen	Kurgan #2	1500-800	15th-14th c. BC	Ring bead	Kalantarian 2007 Pl. 37	Y	Published as necklace with DB1412-1478
1469	bead	Lchashen	Kurgan #2	1500-800	15th-14th c. BC	Ring bead	Kalantarian 2007 Pl. 37	Y	Published as necklace with DB1412-1478
1470	bead	Lchashen	Kurgan #2	1500-800	15th-14th c. BC	Ring bead	Kalantarian 2007 Pl. 37	Y	Published as necklace with DB1412-1478
1471	bead	Lchashen	Kurgan #2	1500-800	15th-14th c. BC	Ring bead	Kalantarian 2007 Pl. 37	Y	Published as necklace with DB1412-1478
1472	bead	Lchashen	Kurgan #2	1500-800	15th-14th c. BC	Spherical bead with filligree (worn)	Kalantarian 2007 Pl. 37	Y	Published as necklace with DB1412-1478
1473	bead	Lchashen	Kurgan #2	1500-800	15th-14th c. BC	Spherical bead with filligree (worn)	Kalantarian 2007 Pl. 37	Y	Published as necklace with DB1412-1478
1474	bead	Lchashen	Kurgan #2	1500-800	15th-14th c. BC	Spherical bead with filligree (worn)	Kalantarian 2007 Pl. 37	Y	Published as necklace with DB1412-1478
1475	bead	Lchashen	Kurgan #2	1500-800	15th-14th c. BC	Granulation bead	Kalantarian 2007 Pl. 37	Y	Published as necklace with DB1412-1478
1476	bead	Lchashen	Kurgan #2	1500-800	15th-14th c. BC	Granulation bead	Kalantarian 2007 Pl. 37	Y	Published as necklace with DB1412-1478
1477	bead	Lchashen	Kurgan #2	1500-800	15th-14th c. BC	Cylindrical bead, scoring/incising	Kalantarian 2007 Pl. 37	Y	Published as necklace with DB1412-1478
1478	bead	Lchashen	Kurgan #2	1500-800	15th-14th c. BC	Cylindrical bead, scoring/incising	Kalantarian 2007 Pl. 37	Y	Published as necklace with DB1412-1478
1479	bead	Lchashen	Kurgan #2	1500-800	15th-14th c. BC	Openwork bead, enclosing glass; composite materials	Kalantarian 2007 Pl. 37	Y	Published as necklace with DB1479-1497
1480	bead	Lchashen	Kurgan #2	1500-800	15th-14th c. BC	Openwork bead, enclosing glass; composite materials	Kalantarian 2007 Pl. 37	Y	Published as necklace with DB1479-1497
1481	bead	Lchashen	Kurgan #2	1500-800	15th-14th c. BC	Openwork bead, enclosing glass; composite materials	Kalantarian 2007 Pl. 37	Y	Published as necklace with DB1479-1497
1482	bead	Lchashen	Kurgan #2	1500-800	15th-14th c. BC	Openwork bead, probably at one point enclosed glass	Kalantarian 2007 Pl. 37	Y	Published as necklace with DB1479-1497
1483	bead	Lchashen	Kurgan #2	1500-800	15th-14th c. BC	Openwork bead, probably at one point enclosed glass	Kalantarian 2007 Pl. 37	Y	Published as necklace with DB1479-1497
1484	bead	Lchashen	Kurgan #2	1500-800	15th-14th c. BC	Openwork bead, probably at one point enclosed glass	Kalantarian 2007 Pl. 37	Y	Published as necklace with DB1479-1497
1485	bead	Lchashen	Kurgan #2	1500-800	15th-14th c. BC	Openwork bead, probably at one point enclosed glass	Kalantarian 2007 Pl. 37	Y	Published as necklace with DB1479-1497
1486	bead	Lchashen	Kurgan #2	1500-800	15th-14th c. BC	Openwork bead, probably at one point enclosed glass	Kalantarian 2007 Pl. 37	Y	Published as necklace with DB1479-1497
1487	bead	Lchashen	Kurgan #2	1500-800	15th-14th c. BC	Openwork bead, probably at one point enclosed glass	Kalantarian 2007 Pl. 37	Y	Published as necklace with DB1479-1497
1488	bead	Lchashen	Kurgan #2	1500-800	15th-14th c. BC	cylindrical sheet bead, with scoring/incising	Kalantarian 2007 Pl. 37	Y	Published as necklace with DB1479-1497
1489	bead	Lchashen	Kurgan #2	1500-800	15th-14th c. BC	cylindrical sheet bead, with scoring/incising	Kalantarian 2007 Pl. 37	Y	Published as necklace with DB1479-1497
1490	bead	Lchashen	Kurgan #2	1500-800	15th-14th c. BC	cylindrical sheet bead, with scoring/incising	Kalantarian 2007 Pl. 37	Y	Published as necklace with DB1479-1497
1491	bead	Lchashen	Kurgan #2	1500-800	15th-14th c. BC	cylindrical sheet bead, with scoring/incising	Kalantarian 2007 Pl. 37	Y	Published as necklace with DB1479-1497
1492	bead	Lchashen	Kurgan #2	1500-800	15th-14th c. BC	cylindrical sheet bead, with scoring/incising	Kalantarian 2007 Pl. 37	Y	Published as necklace with DB1479-1497
1493	bead	Lchashen	Kurgan #2	1500-800	15th-14th c. BC	cylindrical sheet bead, with scoring/incising	Kalantarian 2007 Pl. 37	Y	Published as necklace with DB1479-1497
1494	bead	Lchashen	Kurgan #2	1500-800	15th-14th c. BC	cylindrical sheet bead, with scoring/incising	Kalantarian 2007 Pl. 37	Y	Published as necklace with DB1479-1497
1495	bead	Lchashen	Kurgan #2	1500-800	15th-14th c. BC	cylindrical sheet bead, with scoring/incising	Kalantarian 2007 Pl. 37	Y	Published as necklace with DB1479-1497
1496	bead	Lchashen	Kurgan #2	1500-800	15th-14th c. BC	cylindrical sheet bead, with scoring/incising	Kalantarian 2007 Pl. 37	Y	Published as necklace with DB1479-1497
1497	bead	Lchashen	Kurgan #2	1500-800	15th-14th c. BC	cylindrical sheet bead, with scoring/incising	Kalantarian 2007 Pl. 37	Y	Published as necklace with DB1479-1497
1498	bead	Lchashen	Kurgan #2	1500-800	15th-14th c. BC	cylindrical sheet bead, with scoring/incising	Kalantarian 2007 Pl. 38	Y	Published as necklace with DB1498-1513
1499	bead	Lchashen	Kurgan #2	1500-800	15th-14th c. BC	cylindrical sheet bead, with scoring/incising	Kalantarian 2007 Pl. 38	Y	Published as necklace with DB1498-1513
1500	bead	Lchashen	Kurgan #2	1500-800	15th-14th c. BC	cylindrical sheet bead, with scoring/incising	Kalantarian 2007 Pl. 38	Y	Published as necklace with DB1498-1513
1501	bead	Lchashen	Kurgan #2	1500-800	15th-14th c. BC	cylindrical sheet bead, with scoring/incising	Kalantarian 2007 Pl. 38	Y	Published as necklace with DB1498-1513
1502	bead	Lchashen	Kurgan #2	1500-800	15th-14th c. BC	cylindrical sheet bead, with scoring/incising	Kalantarian 2007 Pl. 38	Y	Published as necklace with DB1498-1513
1503	bead	Lchashen	Kurgan #2	1500-800	15th-14th c. BC	cylindrical sheet bead, with scoring/incising	Kalantarian 2007 Pl. 38	Y	Published as necklace with DB1498-1513
1504	bead	Lchashen	Kurgan #2	1500-800	15th-14th c. BC	cylindrical sheet bead, with scoring/incising	Kalantarian 2007 Pl. 38	Y	Published as necklace with DB1498-1513
1505	bead	Lchashen	Kurgan #2	1500-800	15th-14th c. BC	cylindrical sheet bead, with scoring/incising	Kalantarian 2007 Pl. 38	Y	Published as necklace with DB1498-1513
1506	bead	Lchashen	Kurgan #2	1500-800	15th-14th c. BC	Spacer bead	Kalantarian 2007 Pl. 38	Y	Published as necklace with DB1498-1513
1507	bead	Lchashen	Kurgan #2	1500-800	15th-14th c. BC	Spacer bead	Kalantarian 2007 Pl. 38	Y	Published as necklace with DB1498-1513
1508	bead	Lchashen	Kurgan #2	1500-800	15th-14th c. BC	Spacer bead	Kalantarian 2007 Pl. 38	Y	Published as necklace with DB1498-1513
1509	bead	Lchashen	Kurgan #2	1500-800	15th-14th c. BC	Flattened spherical bead with seam at the equator;	Kalantarian 2007 Pl. 38	Y	Published as necklace with DB1498-1513
1510	bead	Lchashen	Kurgan #2	1500-800	15th-14th c. BC	Flattened spherical bead with seam at the equator;	Kalantarian 2007 Pl. 38	Y	Published as necklace with DB1498-1513
1511	bead	Lchashen	Kurgan #2	1500-800	15th-14th c. BC	Flattened spherical bead with seam at the equator; fluting; example seems like it was broken, counted as one	Kalantarian 2007 Pl. 38	Y	Published as necklace with DB1498-1513
1512	bead	Lchashen	Kurgan #2	1500-800	15th-14th c. BC	Flattened spherical bead with wirework/filigree	Kalantarian 2007 Pl. 38	Y	Published as necklace with DB1498-1513
1513	bead	Lchashen	Kurgan #2	1500-800	15th-14th c. BC	Flattened spherical bead with wirework/filigree	Kalantarian 2007 Pl. 38	Y	Published as necklace with DB1498-1513
1514	bead	Lchashen	Kurgan #8	1500-800	15th-14th c. BC	Biconical bead; Note that some biconical beads in this necklace have seemingly split--they are counted here as one bead.	Kalantarian 2007 Pl. 39	Y	Published as necklace with DB1514-1553
1515	bead	Lchashen	Kurgan #8	1500-800	15th-14th c. BC	Biconical bead; Note that some biconical beads in this necklace have seemingly split--they are counted here as one bead.	Kalantarian 2007 Pl. 39	Y	Published as necklace with DB1514-1553
1516	bead	Lchashen	Kurgan #8	1500-800	15th-14th c. BC	Biconical bead; Note that some biconical beads in this necklace have seemingly split--they are counted here as one bead.	Kalantarian 2007 Pl. 39	Y	Published as necklace with DB1514-1553
1517	bead	Lchashen	Kurgan #8	1500-800	15th-14th c. BC	Biconical bead; Note that some biconical beads in this necklace have seemingly split--they are counted here as one bead.	Kalantarian 2007 Pl. 39	Y	Published as necklace with DB1514-1553
1518	bead	Lchashen	Kurgan #8	1500-800	15th-14th c. BC	Biconical bead; Note that some biconical beads in this necklace have seemingly split--they are counted here as one bead.	Kalantarian 2007 Pl. 39	Y	Published as necklace with DB1514-1553
1519	bead	Lchashen	Kurgan #8	1500-800	15th-14th c. BC	Biconical bead; Note that some biconical beads in this necklace have seemingly split--they are counted here as one bead.	Kalantarian 2007 Pl. 39	Y	Published as necklace with DB1514-1553
1520	bead	Lchashen	Kurgan #8	1500-800	15th-14th c. BC	Biconical bead; Note that some biconical beads in this necklace have seemingly split--they are counted here as one bead.	Kalantarian 2007 Pl. 39	Y	Published as necklace with DB1514-1553
1521	bead	Lchashen	Kurgan #8	1500-800	15th-14th c. BC	Biconical bead; Note that some biconical beads in this necklace have seemingly split--they are counted here as one bead.	Kalantarian 2007 Pl. 39	Y	Published as necklace with DB1514-1553
1522	bead	Lchashen	Kurgan #8	1500-800	15th-14th c. BC	Biconical bead; Note that some biconical beads in this necklace have seemingly split--they are counted here as one bead.	Kalantarian 2007 Pl. 39	Y	Published as necklace with DB1514-1553
1523	bead	Lchashen	Kurgan #8	1500-800	15th-14th c. BC	Biconical bead; Note that some biconical beads in this necklace have seemingly split--they are counted here as one bead.	Kalantarian 2007 Pl. 39	Y	Published as necklace with DB1514-1553
1524	bead	Lchashen	Kurgan #8	1500-800	15th-14th c. BC	Biconical bead; Note that some biconical beads in this necklace have seemingly split--they are counted here as one bead.	Kalantarian 2007 Pl. 39	Y	Published as necklace with DB1514-1553
1525	bead	Lchashen	Kurgan #8	1500-800	15th-14th c. BC	Biconical bead; Note that some biconical beads in this necklace have seemingly split--they are counted here as one bead.	Kalantarian 2007 Pl. 39	Y	Published as necklace with DB1514-1553
1526	bead	Lchashen	Kurgan #8	1500-800	15th-14th c. BC	Biconical bead; Note that some biconical beads in this necklace have seemingly split--they are counted here as one bead.	Kalantarian 2007 Pl. 39	Y	Published as necklace with DB1514-1553
1527	bead	Lchashen	Kurgan #8	1500-800	15th-14th c. BC	Biconical bead; Note that some biconical beads in this necklace have seemingly split--they are counted here as one bead.	Kalantarian 2007 Pl. 39	Y	Published as necklace with DB1514-1553
1528	bead	Lchashen	Kurgan #8	1500-800	15th-14th c. BC	Biconical bead; Note that some biconical beads in this necklace have seemingly split--they are counted here as one bead.	Kalantarian 2007 Pl. 39	Y	Published as necklace with DB1514-1553
1529	bead	Lchashen	Kurgan #8	1500-800	15th-14th c. BC	Biconical bead; Note that some biconical beads in this necklace have seemingly split--they are counted here as one bead.	Kalantarian 2007 Pl. 39	Y	Published as necklace with DB1514-1553
1530	bead	Lchashen	Kurgan #8	1500-800	15th-14th c. BC	Oblate spherical bead, ribbed, some with incomplete filling of casting mold?	Kalantarian 2007 Pl. 39	Y	Published as necklace with DB1514-1553
1531	bead	Lchashen	Kurgan #8	1500-800	15th-14th c. BC	Oblate spherical bead, ribbed, some with incomplete filling of casting mold?	Kalantarian 2007 Pl. 39	Y	Published as necklace with DB1514-1553
1532	bead	Lchashen	Kurgan #8	1500-800	15th-14th c. BC	Oblate spherical bead, ribbed, some with incomplete filling of casting mold?	Kalantarian 2007 Pl. 39	Y	Published as necklace with DB1514-1553
1533	bead	Lchashen	Kurgan #8	1500-800	15th-14th c. BC	Oblate spherical bead, ribbed, some with incomplete filling of casting mold?	Kalantarian 2007 Pl. 39	Y	Published as necklace with DB1514-1553
1534	bead	Lchashen	Kurgan #8	1500-800	15th-14th c. BC	Oblate spherical bead, ribbed, some with incomplete filling of casting mold?	Kalantarian 2007 Pl. 39	Y	Published as necklace with DB1514-1553
1535	bead	Lchashen	Kurgan #8	1500-800	15th-14th c. BC	Oblate spherical bead, ribbed, some with incomplete filling of casting mold?	Kalantarian 2007 Pl. 39	Y	Published as necklace with DB1514-1553
1536	bead	Lchashen	Kurgan #8	1500-800	15th-14th c. BC	Oblate spherical bead, ribbed, some with incomplete filling of casting mold?	Kalantarian 2007 Pl. 39	Y	Published as necklace with DB1514-1553
1537	bead	Lchashen	Kurgan #8	1500-800	15th-14th c. BC	Oblate spherical bead, ribbed, some with incomplete filling of casting mold?	Kalantarian 2007 Pl. 39	Y	Published as necklace with DB1514-1553
1538	bead	Lchashen	Kurgan #8	1500-800	15th-14th c. BC	Oblate spherical bead, ribbed, some with incomplete filling of casting mold?	Kalantarian 2007 Pl. 39	Y	Published as necklace with DB1514-1553
1539	bead	Lchashen	Kurgan #8	1500-800	15th-14th c. BC	Oblate spherical bead, ribbed, some with incomplete filling of casting mold?	Kalantarian 2007 Pl. 39	Y	Published as necklace with DB1514-1553
1540	bead	Lchashen	Kurgan #8	1500-800	15th-14th c. BC	Oblate spherical bead, ribbed, some with incomplete filling of casting mold?	Kalantarian 2007 Pl. 39	Y	Published as necklace with DB1514-1553
1541	bead	Lchashen	Kurgan #8	1500-800	15th-14th c. BC	Oblate spherical bead, ribbed, some with incomplete filling of casting mold?	Kalantarian 2007 Pl. 39	Y	Published as necklace with DB1514-1553
1542	bead	Lchashen	Kurgan #8	1500-800	15th-14th c. BC	Oblate spherical bead, ribbed, some with incomplete filling of casting mold?	Kalantarian 2007 Pl. 39	Y	Published as necklace with DB1514-1553
1543	bead	Lchashen	Kurgan #8	1500-800	15th-14th c. BC	Oblate spherical bead, ribbed, some with incomplete filling of casting mold?	Kalantarian 2007 Pl. 39	Y	Published as necklace with DB1514-1553
1544	bead	Lchashen	Kurgan #8	1500-800	15th-14th c. BC	Oblate spherical bead, ribbed, some with incomplete filling of casting mold?	Kalantarian 2007 Pl. 39	Y	Published as necklace with DB1514-1553
1545	bead	Lchashen	Kurgan #8	1500-800	15th-14th c. BC	Oblate spherical bead, ribbed, some with incomplete filling of casting mold?	Kalantarian 2007 Pl. 39	Y	Published as necklace with DB1514-1553
1546	bead	Lchashen	Kurgan #8	1500-800	15th-14th c. BC	Oblate spherical bead, ribbed, some with incomplete filling of casting mold?	Kalantarian 2007 Pl. 39	Y	Published as necklace with DB1514-1553
1547	bead	Lchashen	Kurgan #8	1500-800	15th-14th c. BC	Oblate spherical bead, ribbed, some with incomplete filling of casting mold?	Kalantarian 2007 Pl. 39	Y	Published as necklace with DB1514-1553
1548	bead	Lchashen	Kurgan #8	1500-800	15th-14th c. BC	Oblate spherical bead, ribbed, some with incomplete filling of casting mold?	Kalantarian 2007 Pl. 39	Y	Published as necklace with DB1514-1553
1549	bead	Lchashen	Kurgan #8	1500-800	15th-14th c. BC	Oblate spherical bead, ribbed, some with incomplete filling of casting mold?	Kalantarian 2007 Pl. 39	Y	Published as necklace with DB1514-1553
1550	bead	Lchashen	Kurgan #8	1500-800	15th-14th c. BC	Oblate spherical bead, ribbed, some with incomplete filling of casting mold?	Kalantarian 2007 Pl. 39	Y	Published as necklace with DB1514-1553
1551	bead	Lchashen	Kurgan #8	1500-800	15th-14th c. BC	Oblate spherical bead, ribbed, some with incomplete filling of casting mold?	Kalantarian 2007 Pl. 39	Y	Published as necklace with DB1514-1553
1552	bead	Lchashen	Kurgan #8	1500-800	15th-14th c. BC	Oblate spherical bead, ribbed, some with incomplete filling of casting mold?	Kalantarian 2007 Pl. 39	Y	Published as necklace with DB1514-1553
1553	bead	Lchashen	Kurgan #8	1500-800	15th-14th c. BC	Oblate spherical bead, ribbed, some with incomplete filling of casting mold?	Kalantarian 2007 Pl. 39	Y	Published as necklace with DB1514-1553
1554	Frog	Lchashen	Kurgan #2	1500-800	15th-14th c. BC	Granulation, filligree	Kalantarian 2007 Pl. 41	Y
1555	Button	Lchashen	Kurgan #2	1500-800	15th-14th c. BC	Granulation, filligree, composite materials	Kalantarian 2007 Pl. 41	Y
1556	Button	Lchashen	Kurgan #8	1500-800	15th-14th c. BC	Granulation, filligree, composite materials	Kalantarian 2007 Pl. 41	Y
1557	Button	Lchashen	Kurgan #11	1500-800	15th-14th c. BC	Granulation, filligree, composite materials	Kalantarian 2007 Pl. 41	Y
1558	Button	Lchashen	Kurgan #8	1500-800	15th-14th c. BC	Filligree	Kalantarian 2007 Pl. 41	Y
1559	Button	Lchashen	Kurgan #8	1500-800	15th-14th c. BC	Incised/scoring	Kalantarian 2007 Pl. 41	Y
1560	bead	Lchashen	Kurgan #2	1500-800	15th-14th c. BC	Incised/scoring; openwork, composite materials	Kalantarian 2007 Pl. 41	Y
1561	Button	Lchashen	Kurgan #2	1500-800	15th-14th c. BC		Kalantarian 2007 Pl. 42	Y
1562	Button	Lchashen	Kurgan #2	1500-800	15th-14th c. BC		Kalantarian 2007 Pl. 42	Y
1563	Button	Lchashen	Kurgan #2	1500-800	15th-14th c. BC		Kalantarian 2007 Pl. 42	Y
1564	Button	Lchashen	Kurgan #2	1500-800	15th-14th c. BC		Kalantarian 2007 Pl. 42	Y
1565	Button	Lchashen	Kurgan #2	1500-800	15th-14th c. BC		Kalantarian 2007 Pl. 42	Y
1566	Button	Lchashen	Kurgan #2	1500-800	15th-14th c. BC		Kalantarian 2007 Pl. 42	Y
1567	Button	Lchashen	Kurgan #2	1500-800	15th-14th c. BC		Kalantarian 2007 Pl. 42	Y
1568	Button	Lchashen	Kurgan #2	1500-800	15th-14th c. BC		Kalantarian 2007 Pl. 42	Y
1569	bead	Lchashen	Kurgan #3	1500-800	15th-14th c. BC	Cylindrical bead, openwork, enclosing agate (?), scoring	Kalantarian 2007 Pl. 43	Y	Published strung with DB1569-1574
1570	bead	Lchashen	Kurgan #3	1500-800	15th-14th c. BC	Cylindrical bead, openwork, incising/scoring	Kalantarian 2007 Pl. 43	Y	Published strung with DB1569-1574
1571	bead	Lchashen	Kurgan #3	1500-800	15th-14th c. BC	Cylindrical bead, scoring/incising	Kalantarian 2007 Pl. 43	Y	Published strung with DB1569-1574
1572	bead	Lchashen	Kurgan #3	1500-800	15th-14th c. BC	granulation, seed shape	Kalantarian 2007 Pl. 43	Y	Published strung with DB1569-1574
1573	bead	Lchashen	Kurgan #3	1500-800	15th-14th c. BC	granulation, seed shape	Kalantarian 2007 Pl. 43	Y	Published strung with DB1569-1574
1574	bead	Lchashen	Kurgan #3	1500-800	15th-14th c. BC	granulation, seed shape	Kalantarian 2007 Pl. 43	Y	Published strung with DB1569-1574
1575	bead	Zurtaketi	Kurgan #2	2500-1500	Trialeti Culture	barrel-shaped bead, sheet working	Japaridze 1969, p. 19	Y
1576	bead	Zurtaketi	Kurgan #2	2500-1500	Trialeti Culture	barrel-shaped bead, sheet working	Japaridze 1969, p. 19	Y
1577	bead	Zurtaketi	Kurgan #2	2500-1500	Trialeti Culture	barrel-shaped bead, sheet working	Japaridze 1969, p. 19	Y
1578	bead	Zurtaketi	Kurgan #2	2500-1500	Trialeti Culture	barrel-shaped bead, sheet working	Japaridze 1969, p. 19	Y
1579	bead	Zurtaketi	Kurgan #2	2500-1500	Trialeti Culture	barrel-shaped bead, sheet working	Japaridze 1969, p. 19	Y
1580	bead	Zurtaketi	Kurgan #3	2500-1500	Trialeti Culture	Smaller(?) gold bead	Japaridze, 1969, p. 32	Y
1581	bead	Zurtaketi	Kurgan #3	2500-1500	Trialeti Culture	Hollow sheet gold bead	Japaridze, 1969, p. 32	Y	Three beads shown, but one might be both sides of the same bead
1582	bead	Zurtaketi	Kurgan #3	2500-1500	Trialeti Culture	Hollow sheet gold bead	Japaridze, 1969, p. 32	Y	Three beads shown, but one might be both sides of the same bead
1583	bead	Zurtaketi	Kurgan #3	2500-1500	Trialeti Culture	Hollow sheet gold bead	Japaridze, 1969, p. 32	Y	Three beads shown, but one might be both sides of the same bead
1584	Pin/Nail	Zurtaketi	Kurgan #3	2500-1500	Trialeti Culture	Obsidian flat button with gold headed bronze nail	Japaridze, 1969, p. 32	Y
1585	Sheet	Zurtaketi	Kurgan #3	2500-1500	Trialeti Culture	multiple unspecified pieces of gold sheet	Japaridze 1969, p. 31	N
1586	"Divider"	Zurtaketi	Kurgan #3	2500-1500	Trialeti Culture	Gold "dividers" for a box. Probably strips of gold for cloisonné work	Japaridze, 1969, p. 32	Y	Part of same object with DB#1586-1618
1587	"Divider"	Zurtaketi	Kurgan #3	2500-1500	Trialeti Culture	Gold "dividers" for a box. Probably strips of gold for cloisonné work	Japaridze, 1969, p. 32	Y	Part of same object with DB#1586-1618
1588	"Divider"	Zurtaketi	Kurgan #3	2500-1500	Trialeti Culture	Gold "dividers" for a box. Probably strips of gold for cloisonné work	Japaridze, 1969, p. 32	Y	Part of same object with DB#1586-1618
1589	"Divider"	Zurtaketi	Kurgan #3	2500-1500	Trialeti Culture	Gold "dividers" for a box. Probably strips of gold for cloisonné work	Japaridze, 1969, p. 32	Y	Part of same object with DB#1586-1618
1590	"Divider"	Zurtaketi	Kurgan #3	2500-1500	Trialeti Culture	Gold "dividers" for a box. Probably strips of gold for cloisonné work	Japaridze, 1969, p. 32	Y	Part of same object with DB#1586-1618
1591	"Divider"	Zurtaketi	Kurgan #3	2500-1500	Trialeti Culture	Gold "dividers" for a box. Probably strips of gold for cloisonné work	Japaridze, 1969, p. 32	Y	Part of same object with DB#1586-1618
1592	"Divider"	Zurtaketi	Kurgan #3	2500-1500	Trialeti Culture	Gold "dividers" for a box. Probably strips of gold for cloisonné work	Japaridze, 1969, p. 32	Y	Part of same object with DB#1586-1618
1593	"Divider"	Zurtaketi	Kurgan #3	2500-1500	Trialeti Culture	Gold "dividers" for a box. Probably strips of gold for cloisonné work	Japaridze, 1969, p. 32	Y	Part of same object with DB#1586-1618
1594	"Divider"	Zurtaketi	Kurgan #3	2500-1500	Trialeti Culture	Gold "dividers" for a box. Probably strips of gold for cloisonné work	Japaridze, 1969, p. 32	Y	Part of same object with DB#1586-1618
1595	"Divider"	Zurtaketi	Kurgan #3	2500-1500	Trialeti Culture	Gold "dividers" for a box. Probably strips of gold for cloisonné work	Japaridze, 1969, p. 32	Y	Part of same object with DB#1586-1618
1596	"Divider"	Zurtaketi	Kurgan #3	2500-1500	Trialeti Culture	Gold "dividers" for a box. Probably strips of gold for cloisonné work	Japaridze, 1969, p. 32	Y	Part of same object with DB#1586-1618
1597	"Divider"	Zurtaketi	Kurgan #3	2500-1500	Trialeti Culture	Gold "dividers" for a box. Probably strips of gold for cloisonné work	Japaridze, 1969, p. 32	Y	Part of same object with DB#1586-1618
1598	"Divider"	Zurtaketi	Kurgan #3	2500-1500	Trialeti Culture	Gold "dividers" for a box. Probably strips of gold for cloisonné work	Japaridze, 1969, p. 32	Y	Part of same object with DB#1586-1618
1599	"Divider"	Zurtaketi	Kurgan #3	2500-1500	Trialeti Culture	Gold "dividers" for a box. Probably strips of gold for cloisonné work	Japaridze, 1969, p. 32	Y	Part of same object with DB#1586-1618
1600	"Divider"	Zurtaketi	Kurgan #3	2500-1500	Trialeti Culture	Gold "dividers" for a box. Probably strips of gold for cloisonné work	Japaridze, 1969, p. 32	Y	Part of same object with DB#1586-1618
1601	"Divider"	Zurtaketi	Kurgan #3	2500-1500	Trialeti Culture	Gold "dividers" for a box. Probably strips of gold for cloisonné work	Japaridze, 1969, p. 32	Y	Part of same object with DB#1586-1618
1602	"Divider"	Zurtaketi	Kurgan #3	2500-1500	Trialeti Culture	Gold "dividers" for a box. Probably strips of gold for cloisonné work	Japaridze, 1969, p. 32	Y	Part of same object with DB#1586-1618
1603	"Divider"	Zurtaketi	Kurgan #3	2500-1500	Trialeti Culture	Gold "dividers" for a box. Probably strips of gold for cloisonné work	Japaridze, 1969, p. 32	Y	Part of same object with DB#1586-1618
1604	"Divider"	Zurtaketi	Kurgan #3	2500-1500	Trialeti Culture	Gold "dividers" for a box. Probably strips of gold for cloisonné work	Japaridze, 1969, p. 32	Y	Part of same object with DB#1586-1618
1605	"Divider"	Zurtaketi	Kurgan #3	2500-1500	Trialeti Culture	Gold "dividers" for a box. Probably strips of gold for cloisonné work	Japaridze, 1969, p. 32	Y	Part of same object with DB#1586-1618
1606	"Divider"	Zurtaketi	Kurgan #3	2500-1500	Trialeti Culture	Gold "dividers" for a box. Probably strips of gold for cloisonné work	Japaridze, 1969, p. 32	Y	Part of same object with DB#1586-1618
1607	"Divider"	Zurtaketi	Kurgan #3	2500-1500	Trialeti Culture	Gold "dividers" for a box. Probably strips of gold for cloisonné work	Japaridze, 1969, p. 32	Y	Part of same object with DB#1586-1618
1608	"Divider"	Zurtaketi	Kurgan #3	2500-1500	Trialeti Culture	Gold "dividers" for a box. Probably strips of gold for cloisonné work	Japaridze, 1969, p. 32	Y	Part of same object with DB#1586-1618
1609	"Divider"	Zurtaketi	Kurgan #3	2500-1500	Trialeti Culture	Gold "dividers" for a box. Probably strips of gold for cloisonné work	Japaridze, 1969, p. 32	Y	Part of same object with DB#1586-1618
1610	"Divider"	Zurtaketi	Kurgan #3	2500-1500	Trialeti Culture	Gold "dividers" for a box. Probably strips of gold for cloisonné work	Japaridze, 1969, p. 32	Y	Part of same object with DB#1586-1618
1611	"Divider"	Zurtaketi	Kurgan #3	2500-1500	Trialeti Culture	Gold "dividers" for a box. Probably strips of gold for cloisonné work	Japaridze, 1969, p. 32	Y	Part of same object with DB#1586-1618
1612	"Divider"	Zurtaketi	Kurgan #3	2500-1500	Trialeti Culture	Gold "dividers" for a box. Probably strips of gold for cloisonné work	Japaridze, 1969, p. 32	Y	Part of same object with DB#1586-1618
1613	"Divider"	Zurtaketi	Kurgan #3	2500-1500	Trialeti Culture	Gold "dividers" for a box. Probably strips of gold for cloisonné work	Japaridze, 1969, p. 32	Y	Part of same object with DB#1586-1618
1614	"Divider"	Zurtaketi	Kurgan #3	2500-1500	Trialeti Culture	Gold "dividers" for a box. Probably strips of gold for cloisonné work	Japaridze, 1969, p. 32	Y	Part of same object with DB#1586-1618
1615	"Divider"	Zurtaketi	Kurgan #3	2500-1500	Trialeti Culture	Gold "dividers" for a box. Probably strips of gold for cloisonné work	Japaridze, 1969, p. 32	Y	Part of same object with DB#1586-1618
1616	"Divider"	Zurtaketi	Kurgan #3	2500-1500	Trialeti Culture	Gold "dividers" for a box. Probably strips of gold for cloisonné work	Japaridze, 1969, p. 32	Y	Part of same object with DB#1586-1618
1617	"Divider"	Zurtaketi	Kurgan #3	2500-1500	Trialeti Culture	Gold "dividers" for a box. Probably strips of gold for cloisonné work	Japaridze, 1969, p. 32	Y	Part of same object with DB#1586-1618
1618	"Divider"	Zurtaketi	Kurgan #3	2500-1500	Trialeti Culture	Gold "dividers" for a box. Probably strips of gold for cloisonné work	Japaridze, 1969, p. 32	Y	Part of same object with DB#1586-1618
1619	Staff head	Zurtaketi	Kurgan #4	2500-1500	Trialeti Culture	2 cm long	Japaridze, 1969, p. 55	Y
1620	Staff head	Zurtaketi	Kurgan #4	2500-1500	Trialeti Culture	2 cm long	Japaridze, 1969, p. 55	Y
1621	Staff head	Zurtaketi	Kurgan #4	2500-1500	Trialeti Culture	2 cm long	Japaridze, 1969, p. 55	Y
1622	Staff head	Zurtaketi	Kurgan #4	2500-1500	Trialeti Culture	2 cm long	Japaridze, 1969, p. 55	Y
1623	Tube	Zurtaketi	Kurgan #4	2500-1500	Trialeti Culture	7.5 cm long	Japaridze, 1969, p. 55	Y
1624	Tube	Zurtaketi	Kurgan #4	2500-1500	Trialeti Culture	7.5 cm long	Japaridze, 1969, p. 55	Y
1625	Tube	Zurtaketi	Kurgan #4	2500-1500	Trialeti Culture	7.5 cm long	Japaridze, 1969, p. 55	Y
1626	Tube	Zurtaketi	Kurgan #4	2500-1500	Trialeti Culture	7.5 cm long	Japaridze, 1969, p. 55	Y
1627	bead	Zurtaketi	Kurgan #4	2500-1500	Trialeti Culture	Hollow sheet gold bead (fragment)	Japaridze, 1969, p. 55	Y
1628	bead	Zurtaketi	Kurgan #6	2500-1500	Trialeti Culture	Hollow sheet gold bead (half)	Japaridze 1969, pp. 45-48	N
1629	Sheet	Zurtaketi	Kurgan #6	2500-1500	Trialeti Culture	multiple unspecified pieces of gold sheet	Japaridze 1969, pp. 45-48	N
1630	Sheet	Zurtaketi	Kurgan #7	2500-1500	Trialeti Culture	small piece, heavily looted kurgan	Japaridze 1969, pp. 48-54	N
1631	bead	Zurtaketi	Kurgan #7	2500-1500	Trialeti Culture	half a golden bead, heavily looted	Japaridze 1969, pp. 48-54	N
1632	Pin	Bedeni	Kurgan/Grave #5	2500-1500	Early Kurgan Culture	similar to Ananauri pin; in text he mentions a similar pin from Trialeti (no specific references); 58.3% gold, 36.7% Ag, 5% Cu (analysis on p. 82)	Gobedzhishvili 1980, p. 41; Ghambashidze et al. 2010, p.443	Y
1633	bead	Chinchriani Gora	Kurgan	2500-1500	mid-late 3rd millennium BC	ribbed bead	Makharadze 2018, p. 447	Y
1634	bead	Bedeni	Kurgan #11 (Menkalisi)	2500-1500	Middle Bronze Age	gold hollow bead (small; 5 mm)	Gobedzhishvili 1980, p. 111	N
1635	bead	Bedeni	Kurgan #11 (Menkalisi)	2500-1500	Middle Bronze Age	small fragments of a bead	Gobedzhishvili 1980, p. 111	N
1636	bead	Lchashen	Kurgan #10	1500-800	15th-14th c. BC	Cylindrical with twisted wirework/filigree	Kalantarian 2007, Pl. 44	Y	Published as necklace with DB#1636-1654
1637	bead	Lchashen	Kurgan #10	1500-800	15th-14th c. BC	Cylindrical with twisted wirework/filigree	Kalantarian 2007, Pl. 44	Y	Published as necklace with DB#1636-1654
1638	bead	Lchashen	Kurgan #10	1500-800	15th-14th c. BC	Cylindrical with twisted wirework/filigree	Kalantarian 2007, Pl. 44	Y	Published as necklace with DB#1636-1654
1639	bead	Lchashen	Kurgan #10	1500-800	15th-14th c. BC	Cylindrical with incised	Kalantarian 2007, Pl. 44	Y	Published as necklace with DB#1636-1654
1640	bead	Lchashen	Kurgan #10	1500-800	15th-14th c. BC	Cylindrical with incised	Kalantarian 2007, Pl. 44	Y	Published as necklace with DB#1636-1654
1641	bead	Lchashen	Kurgan #10	1500-800	15th-14th c. BC	Cylindrical with incising; openwork encasing non-metal	Kalantarian 2007, Pl. 44	Y	Published as necklace with DB#1636-1654
1642	bead	Lchashen	Kurgan #10	1500-800	15th-14th c. BC	Seed-shaped, with incising	Kalantarian 2007, Pl. 44	Y	Published as necklace with DB#1636-1654
1643	bead	Lchashen	Kurgan #10	1500-800	15th-14th c. BC	Seed-shaped, with incising	Kalantarian 2007, Pl. 44	Y	Published as necklace with DB#1636-1654
1644	bead	Lchashen	Kurgan #10	1500-800	15th-14th c. BC	Seed-shaped	Kalantarian 2007, Pl. 44	Y	Published as necklace with DB#1636-1654
1645	bead	Lchashen	Kurgan #10	1500-800	15th-14th c. BC	Seed-shaped	Kalantarian 2007, Pl. 44	Y	Published as necklace with DB#1636-1654
1646	bead	Lchashen	Kurgan #10	1500-800	15th-14th c. BC	Granulation bead	Kalantarian 2007, Pl. 44	Y	Published as necklace with DB#1636-1654
1647	bead	Lchashen	Kurgan #10	1500-800	15th-14th c. BC	Granulation bead	Kalantarian 2007, Pl. 44	Y	Published as necklace with DB#1636-1654
1648	bead	Lchashen	Kurgan #10	1500-800	15th-14th c. BC	Spherical, ribbed	Kalantarian 2007, Pl. 44	Y	Published as necklace with DB#1636-1654
1649	bead	Lchashen	Kurgan #10	1500-800	15th-14th c. BC	Spherical, ribbed	Kalantarian 2007, Pl. 44	Y	Published as necklace with DB#1636-1654
1650	bead	Lchashen	Kurgan #10	1500-800	15th-14th c. BC	Spherical, ribbed	Kalantarian 2007, Pl. 44	Y	Published as necklace with DB#1636-1654
1651	bead	Lchashen	Kurgan #10	1500-800	15th-14th c. BC	Spherical, wirework/filigree	Kalantarian 2007, Pl. 44	Y	Published as necklace with DB#1636-1654
1652	bead	Lchashen	Kurgan #10	1500-800	15th-14th c. BC	Spherical, wirework/filigree	Kalantarian 2007, Pl. 44	Y	Published as necklace with DB#1636-1654
1653	bead	Lchashen	Kurgan #10	1500-800	15th-14th c. BC	Spherical, wirework/filigree	Kalantarian 2007, Pl. 44	Y	Published as necklace with DB#1636-1654
1654	bead	Lchashen	Kurgan #10	1500-800	15th-14th c. BC	Spherical, wirework/filigree	Kalantarian 2007, Pl. 44	Y	Published as necklace with DB#1636-1654
1655	bead	Lchashen	Kurgan #10	1500-800	15th-14th c. BC	Spherical, wirework/filigree	Kalantarian 2007, Pl. 45	Y
1656	Pendant	Lchashen	Kurgan #209	1500-800	15th-14th c. BC	wirework	Kalantarian 2007, Pl. 45	Y
1657	Pendant	Lchashen	Burial	1500-800	15th-14th c. BC	granulation, openwork	Kalantarian 2007, Pl. 45	Y
1658	Pendant	Lchashen	Burial	1500-800	15th-14th c. BC	granulation, openwork	Kalantarian 2007, Pl. 45	Y
1659	bead	Lchashen	Kurgan #110	1500-800	15th-14th c. BC	Spacer bead	Kalantarian 2007, Pl. 45	Y
1660	bead	Lchashen	Kurgan #99	1500-800	15th-14th c. BC	Seed-shaped, with incising	Kalantarian 2007, Pl. 45	Y
1661	bead	Lchashen	Kurgan #97	1500-800	15th-14th c. BC	Cylindrical, with incising	Kalantarian 2007, Pl. 45	Y
1662	Pendant	Lchashen	Burial	1500-800	15th-14th c. BC		Kalantarian 2007, Pl. 45	Y
1663	Pendant	Lchashen	Burial	1500-800	15th-14th c. BC		Kalantarian 2007, Pl. 45	Y
1664	Pendant	Lchashen	Burial	1500-800	15th-14th c. BC		Kalantarian 2007, Pl. 45	Y
1665	Button	Lchashen		1500-800	15th-14th c. BC		Kalantarian 2007, Pl. 45	Y
1666	Button	Lchashen		1500-800	15th-14th c. BC		Kalantarian 2007, Pl. 45	Y
1667	Button	Lchashen		1500-800	15th-14th c. BC		Kalantarian 2007, Pl. 45	Y
1668	bead	Lchashen	Kurgan #99	1500-800	15th-14th c. BC	Flat sheet with tubular mid-rib	Kalantarian 2007, Pl. 45	Y
1669	bead	Lori Berd	Grave 15	1500-800	1st half of 15th-12th c. BC	Spacer of some kind, wirework	Kalantarian 2007, Pl. 46	Y
1670	Button	Lori Berd	Grave 52	1500-800	1st half of 15th-12th c. BC	granulation, wirework	Kalantarian 2007, Pl. 46	Y
1671	Pendant	Lori Berd	Grave 33	1500-800	14th-13th c. BC	incising, punching	Kalantarian 2007, Pl. 46	Y
1672	bead	Lori Berd	Grave 15	1500-800	1st half of 15th-12th c. BC	Spacer bead, incising	Kalantarian 2007, Pl. 47	Y	Published as necklace with DB#1672-1692
1673	bead	Lori Berd	Grave 15	1500-800	1st half of 15th-12th c. BC	Spacer bead	Kalantarian 2007, Pl. 47	Y	Published as necklace with DB#1672-1692
1674	bead	Lori Berd	Grave 15	1500-800	1st half of 15th-12th c. BC	cylindrical sheet bead, with scoring/incising	Kalantarian 2007, Pl. 47	Y	Published as necklace with DB#1672-1692
1675	bead	Lori Berd	Grave 15	1500-800	1st half of 15th-12th c. BC	cylindrical sheet bead, with scoring/incising	Kalantarian 2007, Pl. 47	Y	Published as necklace with DB#1672-1692
1676	bead	Lori Berd	Grave 15	1500-800	1st half of 15th-12th c. BC	cylindrical sheet bead, with scoring/incising	Kalantarian 2007, Pl. 47	Y	Published as necklace with DB#1672-1692
1677	bead	Lori Berd	Grave 15	1500-800	1st half of 15th-12th c. BC	cylindrical sheet bead, with scoring/incising	Kalantarian 2007, Pl. 47	Y	Published as necklace with DB#1672-1692
1678	bead	Lori Berd	Grave 15	1500-800	1st half of 15th-12th c. BC	cylindrical sheet bead, with scoring/incising	Kalantarian 2007, Pl. 47	Y	Published as necklace with DB#1672-1692
1679	bead	Lori Berd	Grave 15	1500-800	1st half of 15th-12th c. BC	cylindrical sheet bead, with scoring/incising	Kalantarian 2007, Pl. 47	Y	Published as necklace with DB#1672-1692
1680	bead	Lori Berd	Grave 15	1500-800	1st half of 15th-12th c. BC	cylindrical sheet bead, with scoring/incising	Kalantarian 2007, Pl. 47	Y	Published as necklace with DB#1672-1692
1681	bead	Lori Berd	Grave 15	1500-800	1st half of 15th-12th c. BC	cylindrical sheet bead, with scoring/incising	Kalantarian 2007, Pl. 47	Y	Published as necklace with DB#1672-1692
1682	bead	Lori Berd	Grave 15	1500-800	1st half of 15th-12th c. BC	cylindrical sheet bead, with scoring/incising	Kalantarian 2007, Pl. 47	Y	Published as necklace with DB#1672-1692
1683	bead	Lori Berd	Grave 15	1500-800	1st half of 15th-12th c. BC	seed-shaped bead	Kalantarian 2007, Pl. 47	Y	Published as necklace with DB#1672-1692
1684	bead	Lori Berd	Grave 15	1500-800	1st half of 15th-12th c. BC	seed-shaped bead	Kalantarian 2007, Pl. 47	Y	Published as necklace with DB#1672-1692
1685	bead	Lori Berd	Grave 15	1500-800	1st half of 15th-12th c. BC	seed-shaped bead	Kalantarian 2007, Pl. 47	Y	Published as necklace with DB#1672-1692
1686	bead	Lori Berd	Grave 15	1500-800	1st half of 15th-12th c. BC	seed-shaped bead	Kalantarian 2007, Pl. 47	Y	Published as necklace with DB#1672-1692
1687	bead	Lori Berd	Grave 15	1500-800	1st half of 15th-12th c. BC	seed-shaped bead, with granulation	Kalantarian 2007, Pl. 47	Y	Published as necklace with DB#1672-1692
1688	bead	Lori Berd	Grave 15	1500-800	1st half of 15th-12th c. BC	seed-shaped bead, with granulation	Kalantarian 2007, Pl. 47	Y	Published as necklace with DB#1672-1692
1689	bead	Lori Berd	Grave 15	1500-800	1st half of 15th-12th c. BC	seed-shaped bead, with granulation	Kalantarian 2007, Pl. 47	Y	Published as necklace with DB#1672-1692
1690	bead	Lori Berd	Grave 15	1500-800	1st half of 15th-12th c. BC	seed-shaped bead, with granulation	Kalantarian 2007, Pl. 47	Y	Published as necklace with DB#1672-1692
1691	bead	Lori Berd	Grave 15	1500-800	1st half of 15th-12th c. BC	flattened seed-shaped bead, with incising, scoring	Kalantarian 2007, Pl. 47	Y	Published as necklace with DB#1672-1692
1692	bead	Lori Berd	Grave 15	1500-800	1st half of 15th-12th c. BC	flattened seed-shaped bead, with incising, scoring	Kalantarian 2007, Pl. 47	Y	Published as necklace with DB#1672-1692
1693	Pendant	Lori Berd	Grave 15	1500-800	1st half of 15th-12th c. BC	Granulation, composite materials (unclear exactly what it is), wirework, flanged bead incorporated into the structure	Kalantarian 2007, Pl. 49	Y	Published as necklace with DB#1693-1733
1694	Pendant	Lori Berd	Grave 15	1500-800	1st half of 15th-12th c. BC	Wheel-shaped with wirework, complex open shape	Kalantarian 2007, Pl. 49	Y	Published as necklace with DB#1693-1733
1695	Pendant	Lori Berd	Grave 15	1500-800	1st half of 15th-12th c. BC	Wheel-shaped with wirework, complex open shape	Kalantarian 2007, Pl. 49	Y	Published as necklace with DB#1693-1733
1696	Pendant	Lori Berd	Grave 15	1500-800	1st half of 15th-12th c. BC	Wheel-shaped with wirework, complex open shape	Kalantarian 2007, Pl. 49	Y	Published as necklace with DB#1693-1733
1697	Pendant	Lori Berd	Grave 15	1500-800	1st half of 15th-12th c. BC	Wheel-shaped with wirework, complex open shape	Kalantarian 2007, Pl. 49	Y	Published as necklace with DB#1693-1733
1698	Pendant	Lori Berd	Grave 15	1500-800	1st half of 15th-12th c. BC	Wheel-shaped with wirework, complex open shape	Kalantarian 2007, Pl. 49	Y	Published as necklace with DB#1693-1733
1699	Pendant	Lori Berd	Grave 15	1500-800	1st half of 15th-12th c. BC	Wheel-shaped with wirework, complex open shape	Kalantarian 2007, Pl. 49	Y	Published as necklace with DB#1693-1733
1700	bead	Lori Berd	Grave 15	1500-800	1st half of 15th-12th c. BC	Medium sized with eyelets; possibly damaged	Kalantarian 2007, Pl. 49	Y	Published as necklace with DB#1693-1733
1701	bead	Lori Berd	Grave 15	1500-800	1st half of 15th-12th c. BC	Medium sized with eyelets; possibly damaged	Kalantarian 2007, Pl. 49	Y	Published as necklace with DB#1693-1733
1702	bead	Lori Berd	Grave 15	1500-800	1st half of 15th-12th c. BC	Bead with granulation, wirework	Kalantarian 2007, Pl. 49	Y	Published as necklace with DB#1693-1733
1703	bead	Lori Berd	Grave 15	1500-800	1st half of 15th-12th c. BC	Bead with granulation, wirework	Kalantarian 2007, Pl. 49	Y	Published as necklace with DB#1693-1733
1704	bead	Lori Berd	Grave 15	1500-800	1st half of 15th-12th c. BC	Bead with granulation, wirework	Kalantarian 2007, Pl. 49	Y	Published as necklace with DB#1693-1733
1705	bead	Lori Berd	Grave 15	1500-800	1st half of 15th-12th c. BC	Bead with granulation, wirework	Kalantarian 2007, Pl. 49	Y	Published as necklace with DB#1693-1733
1706	bead	Lori Berd	Grave 15	1500-800	1st half of 15th-12th c. BC	Bead with granulation, wirework	Kalantarian 2007, Pl. 49	Y	Published as necklace with DB#1693-1733
1707	bead	Lori Berd	Grave 15	1500-800	1st half of 15th-12th c. BC	Bead with granulation, wirework	Kalantarian 2007, Pl. 49	Y	Published as necklace with DB#1693-1733
1708	bead	Lori Berd	Grave 15	1500-800	1st half of 15th-12th c. BC	Bead with granulation, wirework	Kalantarian 2007, Pl. 49	Y	Published as necklace with DB#1693-1733
1709	bead	Lori Berd	Grave 15	1500-800	1st half of 15th-12th c. BC	Bead with granulation, wirework	Kalantarian 2007, Pl. 49	Y	Published as necklace with DB#1693-1733
1710	bead	Lori Berd	Grave 15	1500-800	1st half of 15th-12th c. BC	Bead with granulation, wirework	Kalantarian 2007, Pl. 49	Y	Published as necklace with DB#1693-1733
1711	bead	Lori Berd	Grave 15	1500-800	1st half of 15th-12th c. BC	Bead with granulation, wirework	Kalantarian 2007, Pl. 49	Y	Published as necklace with DB#1693-1733
1712	bead	Lori Berd	Grave 15	1500-800	1st half of 15th-12th c. BC	Bead with granulation, wirework	Kalantarian 2007, Pl. 49	Y	Published as necklace with DB#1693-1733
1713	bead	Lori Berd	Grave 15	1500-800	1st half of 15th-12th c. BC	Bead with granulation, wirework	Kalantarian 2007, Pl. 49	Y	Published as necklace with DB#1693-1733
1714	bead	Lori Berd	Grave 15	1500-800	1st half of 15th-12th c. BC	Bead with granulation, wirework	Kalantarian 2007, Pl. 49	Y	Published as necklace with DB#1693-1733
1715	bead	Lori Berd	Grave 15	1500-800	1st half of 15th-12th c. BC		Kalantarian 2007, Pl. 49	Y	Published as necklace with DB#1693-1733; counted this half a hemispherical bead as one object because the other half isn’t there.
1716	bead	Lori Berd	Grave 15	1500-800	1st half of 15th-12th c. BC		Kalantarian 2007, Pl. 49	Y	Published as necklace with DB#1693-1733
1717	bead	Lori Berd	Grave 15	1500-800	1st half of 15th-12th c. BC		Kalantarian 2007, Pl. 49	Y	Published as necklace with DB#1693-1733
1718	bead	Lori Berd	Grave 15	1500-800	1st half of 15th-12th c. BC		Kalantarian 2007, Pl. 49	Y	Published as necklace with DB#1693-1733
1719	bead	Lori Berd	Grave 15	1500-800	1st half of 15th-12th c. BC		Kalantarian 2007, Pl. 49	Y	Published as necklace with DB#1693-1733
1720	bead	Lori Berd	Grave 15	1500-800	1st half of 15th-12th c. BC		Kalantarian 2007, Pl. 49	Y	Published as necklace with DB#1693-1733
1721	bead	Lori Berd	Grave 15	1500-800	1st half of 15th-12th c. BC		Kalantarian 2007, Pl. 49	Y	Published as necklace with DB#1693-1733
1722	bead	Lori Berd	Grave 15	1500-800	1st half of 15th-12th c. BC		Kalantarian 2007, Pl. 49	Y	Published as necklace with DB#1693-1733
1723	bead	Lori Berd	Grave 15	1500-800	1st half of 15th-12th c. BC		Kalantarian 2007, Pl. 49	Y	Published as necklace with DB#1693-1733
1724	bead	Lori Berd	Grave 15	1500-800	1st half of 15th-12th c. BC		Kalantarian 2007, Pl. 49	Y	Published as necklace with DB#1693-1733
1725	bead	Lori Berd	Grave 15	1500-800	1st half of 15th-12th c. BC		Kalantarian 2007, Pl. 49	Y	Published as necklace with DB#1693-1733
1726	bead	Lori Berd	Grave 15	1500-800	1st half of 15th-12th c. BC		Kalantarian 2007, Pl. 49	Y	Published as necklace with DB#1693-1733
1727	bead	Lori Berd	Grave 15	1500-800	1st half of 15th-12th c. BC		Kalantarian 2007, Pl. 49	Y	Published as necklace with DB#1693-1733
1728	bead	Lori Berd	Grave 15	1500-800	1st half of 15th-12th c. BC		Kalantarian 2007, Pl. 49	Y	Published as necklace with DB#1693-1733
1729	bead	Lori Berd	Grave 15	1500-800	1st half of 15th-12th c. BC		Kalantarian 2007, Pl. 49	Y	Published as necklace with DB#1693-1733
1730	bead	Lori Berd	Grave 15	1500-800	1st half of 15th-12th c. BC		Kalantarian 2007, Pl. 49	Y	Published as necklace with DB#1693-1733
1731	bead	Lori Berd	Grave 15	1500-800	1st half of 15th-12th c. BC		Kalantarian 2007, Pl. 49	Y	Published as necklace with DB#1693-1733
1732	bead	Lori Berd	Grave 15	1500-800	1st half of 15th-12th c. BC		Kalantarian 2007, Pl. 49	Y	Published as necklace with DB#1693-1733
1733	bead	Lori Berd	Grave 15	1500-800	1st half of 15th-12th c. BC		Kalantarian 2007, Pl. 49	Y	Published as necklace with DB#1693-1733
1734	bead	Lori Berd	Grave 15	1500-800	1st half of 15th-12th c. BC	Openwork bead/pendant, enclosing some other material--perhaps corroded glass; composite materials	Kalantarian 2007, Pl. 51	Y	Published as necklacewith DB#1734-1743
1735	bead	Lori Berd	Grave 15	1500-800	1st half of 15th-12th c. BC	Openwork bead/pendant, enclosing some other material--perhaps corroded glass; composite materials	Kalantarian 2007, Pl. 51	Y	Published as necklacewith DB#1734-1743
1736	bead	Lori Berd	Grave 15	1500-800	1st half of 15th-12th c. BC	Openwork bead/pendant, missing its enclosed material	Kalantarian 2007, Pl. 51	Y	Published as necklacewith DB#1734-1743
1737	bead	Lori Berd	Grave 15	1500-800	1st half of 15th-12th c. BC	Openwork bead/pendant, missing its enclosed material	Kalantarian 2007, Pl. 51	Y	Published as necklacewith DB#1734-1743
1738	bead	Lori Berd	Grave 15	1500-800	1st half of 15th-12th c. BC	Cylindrical openwork sheet pead, enclosing carnelian	Kalantarian 2007, Pl. 51	Y	Published as necklacewith DB#1734-1743
1739	bead	Lori Berd	Grave 15	1500-800	1st half of 15th-12th c. BC	Cylindrical openwork sheet pead, enclosing carnelian	Kalantarian 2007, Pl. 51	Y	Published as necklacewith DB#1734-1743
1740	bead	Lori Berd	Grave 15	1500-800	1st half of 15th-12th c. BC	Cylindrical openwork sheet pead, enclosing carnelian	Kalantarian 2007, Pl. 51	Y	Published as necklacewith DB#1734-1743
1741	bead	Lori Berd	Grave 15	1500-800	1st half of 15th-12th c. BC	Cylindrical openwork sheet pead, enclosing carnelian	Kalantarian 2007, Pl. 51	Y	Published as necklacewith DB#1734-1743
1742	bead	Lori Berd	Grave 15	1500-800	1st half of 15th-12th c. BC	Cylindrical openwork sheet pead, enclosing corroded paste/faience/glass(?)	Kalantarian 2007, Pl. 51	Y	Published as necklacewith DB#1734-1743
1743	bead	Lori Berd	Grave 15	1500-800	1st half of 15th-12th c. BC	Cylindrical openwork sheet pead, enclosing corroded paste/faience/glass(?)	Kalantarian 2007, Pl. 51	Y	Published as necklacewith DB#1734-1743
1744	Pin	Lori Berd	Grave 52	1500-800	1st half of 15th-12th c. BC	Granulation, wirework, composite materials (pin shaft is different material, possibly silver?)	Kalantarian 2007, Pl. 52	Y
1745	bead	Lori Berd	Grave 29	1500-800	9th-8th c. BC	Tight spiral wire beads	Kalantarian 2007, Pl. 53	Y	Published as necklace with DB#1745-1756
1746	bead	Lori Berd	Grave 29	1500-800	9th-8th c. BC	Tight spiral wire beads	Kalantarian 2007, Pl. 53	Y	Published as necklace with DB#1745-1756
1747	bead	Lori Berd	Grave 29	1500-800	9th-8th c. BC	Tight spiral wire beads	Kalantarian 2007, Pl. 53	Y	Published as necklace with DB#1745-1756
1748	bead	Lori Berd	Grave 29	1500-800	9th-8th c. BC	Tight spiral wire beads	Kalantarian 2007, Pl. 53	Y	Published as necklace with DB#1745-1756
1749	bead	Lori Berd	Grave 29	1500-800	9th-8th c. BC	Tight spiral wire beads	Kalantarian 2007, Pl. 53	Y	Published as necklace with DB#1745-1756
1750	bead	Lori Berd	Grave 29	1500-800	9th-8th c. BC	Tight spiral wire beads	Kalantarian 2007, Pl. 53	Y	Published as necklace with DB#1745-1756
1751	bead	Lori Berd	Grave 29	1500-800	9th-8th c. BC	Tight spiral wire beads	Kalantarian 2007, Pl. 53	Y	Published as necklace with DB#1745-1756
1752	bead	Lori Berd	Grave 29	1500-800	9th-8th c. BC	Tight spiral wire beads	Kalantarian 2007, Pl. 53	Y	Published as necklace with DB#1745-1756
1753	bead	Lori Berd	Grave 29	1500-800	9th-8th c. BC	Tight spiral wire beads	Kalantarian 2007, Pl. 53	Y	Published as necklace with DB#1745-1756
1754	bead	Lori Berd	Grave 29	1500-800	9th-8th c. BC	Tight spiral wire beads	Kalantarian 2007, Pl. 53	Y	Published as necklace with DB#1745-1756
1755	bead	Lori Berd	Grave 29	1500-800	9th-8th c. BC	Tight spiral wire beads	Kalantarian 2007, Pl. 53	Y	Published as necklace with DB#1745-1756
1756	bead	Lori Berd	Grave 29	1500-800	9th-8th c. BC	cylindrical sheet bead, with scoring/incising	Kalantarian 2007, Pl. 53	Y	Published as necklace with DB#1745-1756
1757	Buckle	Lori Berd	Grave 42	1500-800	9th-8th c. BC	Gold boss on structure made with other metals (copper/silver?)	Kalantarian 2007, Pl. 54	Y
1758	bead	Lori Berd	Grave 19	1500-800	14th-13th c. BC	cylindrical sheet bead, with scoring/incising	Kalantarian 2007, Pl. 54	Y
1759	bead	Lori Berd	Grave 19	1500-800	14th-13th c. BC	cylindrical sheet bead, with scoring/incising	Kalantarian 2007, Pl. 54	Y
1760	Sheet	Lori Berd	Grave 19	1500-800	14th-13th c. BC	sheet fragment with scoring/incising	Kalantarian 2007, Pl. 54	Y
1761	bead	Lori Berd	Grave 19	1500-800	14th-13th c. BC	"washer" shaped beads	Kalantarian 2007, Pl. 54	Y
1762	bead	Lori Berd	Grave 19	1500-800	14th-13th c. BC	"washer" shaped beads	Kalantarian 2007, Pl. 54	Y
1763	bead	Lori Berd	Grave 19	1500-800	14th-13th c. BC	"washer" shaped beads	Kalantarian 2007, Pl. 54	Y
1764	bead	Lori Berd	Grave 19	1500-800	14th-13th c. BC	"washer" shaped beads	Kalantarian 2007, Pl. 54	Y
1765	bead	Lori Berd	Grave 19	1500-800	14th-13th c. BC	"washer" shaped beads	Kalantarian 2007, Pl. 54	Y
1766	bead	Lori Berd	Grave 19	1500-800	14th-13th c. BC	"washer" shaped beads	Kalantarian 2007, Pl. 54	Y
1767	bead	Lori Berd	Grave 19	1500-800	14th-13th c. BC	spherical bead with seam (photo shows two parts)	Kalantarian 2007, Pl. 54	Y	shows two halves of a biconical bead, counted as one item for consistency
1768	bead	Lori Berd	Grave 49	1500-800	9th-8th c. BC	spherical beads with scoring/incising	Kalantarian 2007, Pl. 54	Y	It is possible that these are two views of two beads rather than 4 separate beads
1769	bead	Lori Berd	Grave 49	1500-800	9th-8th c. BC	spherical beads with scoring/incising	Kalantarian 2007, Pl. 54	Y	It is possible that these are two views of two beads rather than 4 separate beads
1770	bead	Lori Berd	Grave 49	1500-800	9th-8th c. BC	spherical beads with scoring/incising	Kalantarian 2007, Pl. 54	Y	It is possible that these are two views of two beads rather than 4 separate beads
1771	bead	Lori Berd	Grave 49	1500-800	9th-8th c. BC	spherical beads with scoring/incising	Kalantarian 2007, Pl. 54	Y	It is possible that these are two views of two beads rather than 4 separate beads
1772	bead	Lori Berd	Grave 49	1500-800	9th-8th c. BC	seed-shaped bead	Kalantarian 2007, Pl. 54	Y
1773	bead	Lori Berd	Grave 30	1500-800	9th-8th c. BC	Tight spiral wire beads	Kalantarian 2007, Pl. 54	Y
1774	bead	Lori Berd	Grave 30	1500-800	9th-8th c. BC	Tight spiral wire beads	Kalantarian 2007, Pl. 54	Y
1775	Button	Lori Berd	Grave 41	1500-800	1st half of 12th c. BC	Sheet gold, possibly over a copper alloy; composite materials	Kalantarian 2007, Pl. 54	Y
1776	Button	Lori Berd	Grave 49	1500-800	9th-8th c. BC	perforated, embossed	Kalantarian 2007, Pl. 55	Y
1777	Button	Lori Berd	Grave 49	1500-800	9th-8th c. BC	perforated, embossed	Kalantarian 2007, Pl. 55	Y
1778	Button	Lori Berd	Grave 49	1500-800	9th-8th c. BC	perforated, embossed	Kalantarian 2007, Pl. 55	Y
1779	Button	Lori Berd	Grave 49	1500-800	9th-8th c. BC	perforated, embossed	Kalantarian 2007, Pl. 55	Y
1780	Button	Lori Berd	Grave 49	1500-800	9th-8th c. BC	perforated, embossed	Kalantarian 2007, Pl. 55	Y
1781	Button	Lori Berd	Grave 49	1500-800	9th-8th c. BC	perforated, embossed	Kalantarian 2007, Pl. 55	Y
1782	Button	Lori Berd	Grave 49	1500-800	9th-8th c. BC	perforated, embossed	Kalantarian 2007, Pl. 55	Y
1783	Button	Lori Berd	Grave 49	1500-800	9th-8th c. BC	perforated, embossed	Kalantarian 2007, Pl. 55	Y
1784	Button	Lori Berd	Grave 49	1500-800	9th-8th c. BC	perforated, embossed	Kalantarian 2007, Pl. 55	Y
1785	Button	Lori Berd	Grave 49	1500-800	9th-8th c. BC	perforated, embossed	Kalantarian 2007, Pl. 55	Y
1786	Button	Lori Berd	Grave 49	1500-800	9th-8th c. BC	perforated, embossed	Kalantarian 2007, Pl. 55	Y
1787	Button	Lori Berd	Grave 49	1500-800	9th-8th c. BC	perforated, embossed	Kalantarian 2007, Pl. 55	Y
1788	Button	Lori Berd	Grave 49	1500-800	9th-8th c. BC	perforated, embossed	Kalantarian 2007, Pl. 55	Y
1789	Button	Lori Berd	Grave 49	1500-800	9th-8th c. BC	perforated, embossed	Kalantarian 2007, Pl. 55	Y
1790	Button	Lori Berd	Grave 49	1500-800	9th-8th c. BC	perforated, embossed	Kalantarian 2007, Pl. 55	Y
1791	Button	Lori Berd	Grave 49	1500-800	9th-8th c. BC	perforated, embossed	Kalantarian 2007, Pl. 55	Y
1792	Button	Lori Berd	Grave 49	1500-800	9th-8th c. BC	perforated, embossed	Kalantarian 2007, Pl. 55	Y
1793	Button	Lori Berd	Grave 49	1500-800	9th-8th c. BC	perforated, embossed	Kalantarian 2007, Pl. 55	Y
1794	Button	Lori Berd	Grave 49	1500-800	9th-8th c. BC	perforated, embossed	Kalantarian 2007, Pl. 55	Y
1795	Button	Lori Berd	Grave 49	1500-800	9th-8th c. BC	perforated, embossed	Kalantarian 2007, Pl. 55	Y
1796	Button	Lori Berd	Grave 49	1500-800	9th-8th c. BC	perforated, embossed	Kalantarian 2007, Pl. 55	Y
1797	Button	Lori Berd	Grave 49	1500-800	9th-8th c. BC	perforated, embossed	Kalantarian 2007, Pl. 55	Y
1798	Button	Lori Berd	Grave 49	1500-800	9th-8th c. BC	perforated, embossed	Kalantarian 2007, Pl. 55	Y
1799	Button	Lori Berd	Grave 49	1500-800	9th-8th c. BC	perforated, embossed	Kalantarian 2007, Pl. 55	Y
1800	Button	Lori Berd	Grave 49	1500-800	9th-8th c. BC	perforated, embossed	Kalantarian 2007, Pl. 55	Y
1801	Button	Lori Berd	Grave 49	1500-800	9th-8th c. BC	perforated, embossed	Kalantarian 2007, Pl. 55	Y
1802	Button	Lori Berd	Grave 33	1500-800	14th-13th c. BC	perforated, embossed	Kalantarian 2007, Pl. 55	Y
1803	Button	Lori Berd	Grave 33	1500-800	14th-13th c. BC	perforated, embossed	Kalantarian 2007, Pl. 55	Y
1804	Button	Lori Berd	Grave 33	1500-800	14th-13th c. BC	perforated, embossed	Kalantarian 2007, Pl. 55	Y
1805	Button	Lori Berd	Grave 33	1500-800	14th-13th c. BC	perforated, embossed	Kalantarian 2007, Pl. 55	Y
1806	Button	Lori Berd	Grave 33	1500-800	14th-13th c. BC	perforated, embossed	Kalantarian 2007, Pl. 55	Y
1807	Button	Lori Berd	Grave 42	1500-800	9th-8th c. BC	perforated, embossed	Kalantarian 2007, Pl. 55	Y
1808	Button	Lori Berd	Grave 42	1500-800	9th-8th c. BC	perforated, embossed	Kalantarian 2007, Pl. 55	Y
1809	bead	Lori Berd	Grave 45	1500-800	9th-8th c. BC	seed-shaped bead, scoring, embossed	Kalantarian 2007, Pl. 55	Y
1810	bead	Lori Berd	Grave 45	1500-800	9th-8th c. BC	seed-shaped bead, scoring, embossed	Kalantarian 2007, Pl. 55	Y
1811	bead	Lori Berd	Grave 45	1500-800	9th-8th c. BC	seed-shaped bead, scoring, embossed	Kalantarian 2007, Pl. 55	Y
1812	Earring	Lori Berd	Grave 29	1500-800	9th-8th c. BC	grape-like granulation pendant off the main circlet	Kalantarian 2007, Pl. 56	Y
1813	Earring	Horom	Grave 18	1500-800	9th-8th c. BC	grape-like granulation pendant off the main circlet	Kalantarian 2007, Pl. 56	Y
1814	Earring	Lori Berd	Grave 30	1500-800	9th-8th c. BC	grape-like granulation pendant off the main circlet	Kalantarian 2007, Pl. 56	Y
1815	bead	Lori Berd	Grave 15	1500-800	1st half of 15th-12th c. BC	Spacer bead (triple)	Kalantarian 2007, Pl. 56	Y
1816	bead	Lori Berd	Grave 21	1500-800	14th-13th c. BC	cylindrical sheet bead, with scoring/incising	Kalantarian 2007, Pl. 56	Y
1817	bead	Lori Berd	Grave 21	1500-800	14th-13th c. BC	cylindrical sheet bead, with scoring/incising	Kalantarian 2007, Pl. 56	Y
1818	bead	Lori Berd	Grave 21	1500-800	14th-13th c. BC	cylindrical sheet bead, with scoring/incising	Kalantarian 2007, Pl. 56	Y
1819	bead	Lori Berd	Grave 21	1500-800	14th-13th c. BC	cylindrical sheet bead, with scoring/incising	Kalantarian 2007, Pl. 56	Y
1820	bead	Lori Berd	Grave 21	1500-800	14th-13th c. BC	cylindrical sheet bead, with scoring/incising	Kalantarian 2007, Pl. 56	Y
1821	bead	Lori Berd	Grave 21	1500-800	14th-13th c. BC	cylindrical sheet bead, with scoring/incising	Kalantarian 2007, Pl. 56	Y
1822	bead	Lori Berd	Grave 21	1500-800	14th-13th c. BC	Spacer bead, with scoring/incising	Kalantarian 2007, Pl. 56	Y
1823	bead	Lori Berd	Grave 21	1500-800	14th-13th c. BC	Spacer bead, with scoring/incising	Kalantarian 2007, Pl. 56	Y
1824	bead	Lori Berd	Grave 29	1500-800	14th-13th c. BC	Seed-shaped bead	Kalantarian 2007, Pl. 57	Y	Published as necklace with DB#1824-1853
1825	bead	Lori Berd	Grave 29	1500-800	14th-13th c. BC	ribbed spherical bead	Kalantarian 2007, Pl. 57	Y	Published as necklace with DB#1824-1853
1826	bead	Lori Berd	Grave 29	1500-800	14th-13th c. BC	ribbed spherical bead	Kalantarian 2007, Pl. 57	Y	Published as necklace with DB#1824-1853
1827	bead	Lori Berd	Grave 29	1500-800	14th-13th c. BC	ribbed spherical bead	Kalantarian 2007, Pl. 57	Y	Published as necklace with DB#1824-1853
1828	bead	Lori Berd	Grave 29	1500-800	14th-13th c. BC	ribbed spherical bead	Kalantarian 2007, Pl. 57	Y	Published as necklace with DB#1824-1853
1829	bead	Lori Berd	Grave 29	1500-800	14th-13th c. BC	ribbed spherical bead	Kalantarian 2007, Pl. 57	Y	Published as necklace with DB#1824-1853
1830	bead	Lori Berd	Grave 29	1500-800	14th-13th c. BC	ribbed oblate spherical bead	Kalantarian 2007, Pl. 57	Y	Published as necklace with DB#1824-1853
1831	bead	Lori Berd	Grave 29	1500-800	14th-13th c. BC	ribbed oblate spherical bead	Kalantarian 2007, Pl. 57	Y	Published as necklace with DB#1824-1853
1832	bead	Lori Berd	Grave 29	1500-800	14th-13th c. BC	ribbed oblate spherical bead	Kalantarian 2007, Pl. 57	Y	Published as necklace with DB#1824-1853
1833	bead	Lori Berd	Grave 29	1500-800	14th-13th c. BC	ribbed cylindrical bead--possibly sheet covering copper alloy?	Kalantarian 2007, Pl. 57	Y	Published as necklace with DB#1824-1853
1834	bead	Lori Berd	Grave 29	1500-800	14th-13th c. BC	ribbed cylindrical bead--possibly sheet covering something?	Kalantarian 2007, Pl. 57	Y	Published as necklace with DB#1824-1853
1835	bead	Lori Berd	Grave 29	1500-800	14th-13th c. BC	ribbed cylindrical bead	Kalantarian 2007, Pl. 57	Y	Published as necklace with DB#1824-1853
1836	bead	Lori Berd	Grave 29	1500-800	14th-13th c. BC	ribbed cylindrical bead	Kalantarian 2007, Pl. 57	Y	Published as necklace with DB#1824-1853
1837	bead	Lori Berd	Grave 29	1500-800	14th-13th c. BC	ribbed cylindrical bead	Kalantarian 2007, Pl. 57	Y	Published as necklace with DB#1824-1853
1838	bead	Lori Berd	Grave 29	1500-800	14th-13th c. BC	ribbed cylindrical bead	Kalantarian 2007, Pl. 57	Y	Published as necklace with DB#1824-1853
1839	bead	Lori Berd	Grave 29	1500-800	14th-13th c. BC	ribbed cylindrical bead	Kalantarian 2007, Pl. 57	Y	Published as necklace with DB#1824-1853
1840	bead	Lori Berd	Grave 29	1500-800	14th-13th c. BC	bead with two hemispheres and a seam	Kalantarian 2007, Pl. 57	Y	Published as necklace with DB#1824-1853
1841	bead	Lori Berd	Grave 29	1500-800	14th-13th c. BC	bead with two hemispheres and a seam	Kalantarian 2007, Pl. 57	Y	Published as necklace with DB#1824-1853
1842	bead	Lori Berd	Grave 29	1500-800	14th-13th c. BC	bead with two hemispheres and a seam	Kalantarian 2007, Pl. 57	Y	Published as necklace with DB#1824-1853
1843	bead	Lori Berd	Grave 29	1500-800	14th-13th c. BC	bead with two hemispheres and a seam	Kalantarian 2007, Pl. 57	Y	Published as necklace with DB#1824-1853
1844	bead	Lori Berd	Grave 29	1500-800	14th-13th c. BC	bead with two hemispheres and a seam	Kalantarian 2007, Pl. 57	Y	Published as necklace with DB#1824-1853
1845	bead	Lori Berd	Grave 29	1500-800	14th-13th c. BC	highly unusual cage-like bead possibly made with wirework	Kalantarian 2007, Pl. 57	Y	Published as necklace with DB#1824-1853
1846	bead	Lori Berd	Grave 29	1500-800	14th-13th c. BC	highly unusual cage-like bead possibly made with wirework	Kalantarian 2007, Pl. 57	Y	Published as necklace with DB#1824-1853
1847	bead	Lori Berd	Grave 29	1500-800	14th-13th c. BC	granulation bead	Kalantarian 2007, Pl. 57	Y	Published as necklace with DB#1824-1853
1848	bead	Lori Berd	Grave 29	1500-800	14th-13th c. BC	granulation bead	Kalantarian 2007, Pl. 57	Y	Published as necklace with DB#1824-1853
1849	bead	Lori Berd	Grave 29	1500-800	14th-13th c. BC	granulation bead	Kalantarian 2007, Pl. 57	Y	Published as necklace with DB#1824-1853
1850	bead	Lori Berd	Grave 29	1500-800	14th-13th c. BC	granulation bead	Kalantarian 2007, Pl. 57	Y	Published as necklace with DB#1824-1853
1851	bead	Lori Berd	Grave 29	1500-800	14th-13th c. BC	granulation bead	Kalantarian 2007, Pl. 57	Y	Published as necklace with DB#1824-1853
1852	bead	Lori Berd	Grave 29	1500-800	14th-13th c. BC	granulation bead	Kalantarian 2007, Pl. 57	Y	Published as necklace with DB#1824-1853
1853	bead	Lori Berd	Grave 29	1500-800	14th-13th c. BC		Kalantarian 2007, Pl. 57	Y	Published as necklace with DB#1824-1853
1854	bead	Shirakavan	Grave 8	1500-800	14th-13th c. BC	Spacer bead; wirework	Kalantarian 2007, Pl. 58	Y
1855	bead	Shirakavan	Grave 8	1500-800	14th-13th c. BC	Spacer bead; punching, incising, composite (with copper alloy)	Kalantarian 2007, Pl. 58	Y
1856	bead	Shirakavan	Grave 8	1500-800	14th-13th c. BC	Spacer bead; wirework	Kalantarian 2007, Pl. 58	Y
1857	bead	Shirakavan	Grave 8	1500-800	14th-13th c. BC	Barrel-/seed-shaped bead, incising/scoring	Kalantarian 2007, Pl. 59	Y	Published as necklace with DB#1857-1879
1858	bead	Shirakavan	Grave 8	1500-800	14th-13th c. BC	Barrel-/seed-shaped bead, incising/scoring	Kalantarian 2007, Pl. 59	Y	Published as necklace with DB#1857-1879
1859	bead	Shirakavan	Grave 8	1500-800	14th-13th c. BC	Barrel-/seed-shaped bead, incising/scoring	Kalantarian 2007, Pl. 59	Y	Published as necklace with DB#1857-1879
1860	bead	Shirakavan	Grave 8	1500-800	14th-13th c. BC	Barrel-/seed-shaped bead, incising/scoring	Kalantarian 2007, Pl. 59	Y	Published as necklace with DB#1857-1879
1861	bead	Shirakavan	Grave 8	1500-800	14th-13th c. BC	Barrel-/seed-shaped bead, incising/scoring	Kalantarian 2007, Pl. 59	Y	Published as necklace with DB#1857-1879
1862	bead	Shirakavan	Grave 8	1500-800	14th-13th c. BC	Barrel-/seed-shaped bead, incising/scoring	Kalantarian 2007, Pl. 59	Y	Published as necklace with DB#1857-1879
1863	bead	Shirakavan	Grave 8	1500-800	14th-13th c. BC	Barrel-/seed-shaped bead, incising/scoring	Kalantarian 2007, Pl. 59	Y	Published as necklace with DB#1857-1879
1864	bead	Shirakavan	Grave 8	1500-800	14th-13th c. BC	Barrel-/seed-shaped bead, incising/scoring	Kalantarian 2007, Pl. 59	Y	Published as necklace with DB#1857-1879
1865	bead	Shirakavan	Grave 8	1500-800	14th-13th c. BC	Barrel-/seed-shaped bead, incising/scoring	Kalantarian 2007, Pl. 59	Y	Published as necklace with DB#1857-1879
1866	bead	Shirakavan	Grave 8	1500-800	14th-13th c. BC	Barrel-/seed-shaped bead, incising/scoring	Kalantarian 2007, Pl. 59	Y	Published as necklace with DB#1857-1879
1867	bead	Shirakavan	Grave 8	1500-800	14th-13th c. BC	Barrel-/seed-shaped bead, incising/scoring	Kalantarian 2007, Pl. 59	Y	Published as necklace with DB#1857-1879
1868	bead	Shirakavan	Grave 8	1500-800	14th-13th c. BC	Barrel-/seed-shaped bead, incising/scoring	Kalantarian 2007, Pl. 59	Y	Published as necklace with DB#1857-1879
1869	bead	Shirakavan	Grave 8	1500-800	14th-13th c. BC	Barrel-/seed-shaped bead, incising/scoring	Kalantarian 2007, Pl. 59	Y	Published as necklace with DB#1857-1879
1870	bead	Shirakavan	Grave 8	1500-800	14th-13th c. BC	Barrel-/seed-shaped bead, incising/scoring	Kalantarian 2007, Pl. 59	Y	Published as necklace with DB#1857-1879
1871	bead	Shirakavan	Grave 8	1500-800	14th-13th c. BC	Barrel-/seed-shaped bead, incising/scoring	Kalantarian 2007, Pl. 59	Y	Published as necklace with DB#1857-1879
1872	bead	Shirakavan	Grave 8	1500-800	14th-13th c. BC	Barrel-/seed-shaped bead, incising/scoring	Kalantarian 2007, Pl. 59	Y	Published as necklace with DB#1857-1879
1873	bead	Shirakavan	Grave 8	1500-800	14th-13th c. BC	Barrel-/seed-shaped bead, incising/scoring	Kalantarian 2007, Pl. 59	Y	Published as necklace with DB#1857-1879
1874	bead	Shirakavan	Grave 8	1500-800	14th-13th c. BC	Barrel-/seed-shaped bead, incising/scoring	Kalantarian 2007, Pl. 59	Y	Published as necklace with DB#1857-1879
1875	bead	Shirakavan	Grave 8	1500-800	14th-13th c. BC	Barrel-/seed-shaped bead, incising/scoring	Kalantarian 2007, Pl. 59	Y	Published as necklace with DB#1857-1879
1876	bead	Shirakavan	Grave 8	1500-800	14th-13th c. BC	Barrel-/seed-shaped bead, incising/scoring	Kalantarian 2007, Pl. 59	Y	Published as necklace with DB#1857-1879
1877	bead	Shirakavan	Grave 8	1500-800	14th-13th c. BC	Barrel-/seed-shaped bead, incising/scoring	Kalantarian 2007, Pl. 59	Y	Published as necklace with DB#1857-1879
1878	bead	Shirakavan	Grave 8	1500-800	14th-13th c. BC	Barrel-/seed-shaped bead, incising/scoring	Kalantarian 2007, Pl. 59	Y	Published as necklace with DB#1857-1879
1879	bead	Shirakavan	Grave 8	1500-800	14th-13th c. BC	Barrel-/seed-shaped bead, incising/scoring	Kalantarian 2007, Pl. 59	Y	Published as necklace with DB#1857-1879
1880	bead	Shirakavan	Grave 8	1500-800	14th-13th c. BC	Barrel-/seed-shaped bead, incising/scoring	Kalantarian 2007, Pl. 59	Y	most likely not duplicated of beads published as necklaceBD#1857-1879, but they are quite similar.
1881	bead	Shirakavan	Grave 8	1500-800	14th-13th c. BC	Barrel-/seed-shaped bead, incising/scoring	Kalantarian 2007, Pl. 59	Y	most likely not duplicated of beads published as necklaceBD#1857-1879, but they are quite similar.
1882	bead	Shirakavan	Grave 8	1500-800	14th-13th c. BC	Barrel-/seed-shaped bead, incising/scoring	Kalantarian 2007, Pl. 59	Y	most likely not duplicated of beads published as necklaceBD#1857-1879, but they are quite similar.
1883	bead	Shirakavan	Grave 8	1500-800	14th-13th c. BC	Barrel-/seed-shaped bead, incising/scoring	Kalantarian 2007, Pl. 59	Y	most likely not duplicated of beads published as necklaceBD#1857-1879, but they are quite similar.
1884	bead	Shirakavan	Grave 8	1500-800	14th-13th c. BC	Barrel-/seed-shaped bead, incising/scoring	Kalantarian 2007, Pl. 59	Y	most likely not duplicated of beads published as necklaceBD#1857-1879, but they are quite similar.
1885	bead	Shirakavan	Grave 8	1500-800	14th-13th c. BC	Barrel-/seed-shaped bead, incising/scoring	Kalantarian 2007, Pl. 59	Y	most likely not duplicated of beads published as necklaceBD#1857-1879, but they are quite similar.
1886	bead	Shirakavan	Grave 8	1500-800	14th-13th c. BC	Barrel-/seed-shaped bead, incising/scoring	Kalantarian 2007, Pl. 59	Y	most likely not duplicated of beads published as necklaceBD#1857-1879, but they are quite similar.
1887	bead	Shirakavan	Grave 8	1500-800	14th-13th c. BC	Barrel-/seed-shaped bead, incising/scoring	Kalantarian 2007, Pl. 59	Y	most likely not duplicated of beads published as necklaceBD#1857-1879, but they are quite similar.
1888	bead	Shirakavan	Grave 8	1500-800	14th-13th c. BC	Barrel-/seed-shaped bead, incising/scoring	Kalantarian 2007, Pl. 59	Y	most likely not duplicated of beads published as necklaceBD#1857-1879, but they are quite similar.
1889	bead	Shirakavan	Grave 8	1500-800	14th-13th c. BC	Barrel-/seed-shaped bead, incising/scoring	Kalantarian 2007, Pl. 59	Y	most likely not duplicated of beads published as necklaceBD#1857-1879, but they are quite similar.
1890	bead	Shirakavan	Grave 8	1500-800	14th-13th c. BC	Barrel-/seed-shaped bead, incising/scoring	Kalantarian 2007, Pl. 59	Y	most likely not duplicated of beads published as necklaceBD#1857-1879, but they are quite similar.
1891	bead	Shirakavan	Grave 8	1500-800	14th-13th c. BC	Barrel-/seed-shaped bead, incising/scoring	Kalantarian 2007, Pl. 59	Y	most likely not duplicated of beads published as necklaceBD#1857-1879, but they are quite similar.
1892	bead	Shirakavan	Grave 8	1500-800	14th-13th c. BC	Barrel-/seed-shaped bead, incising/scoring	Kalantarian 2007, Pl. 59	Y	most likely not duplicated of beads published as necklaceBD#1857-1879, but they are quite similar.
1893	bead	Shirakavan	Grave 8	1500-800	14th-13th c. BC	Barrel-/seed-shaped bead, incising/scoring	Kalantarian 2007, Pl. 59	Y	most likely not duplicated of beads published as necklaceBD#1857-1879, but they are quite similar.
1894	bead	Shirakavan	Grave 8	1500-800	14th-13th c. BC	Barrel-/seed-shaped bead, incising/scoring	Kalantarian 2007, Pl. 59	Y	most likely not duplicated of beads published as necklaceBD#1857-1879, but they are quite similar.
1895	bead	Shirakavan	Grave 8	1500-800	14th-13th c. BC	Barrel-/seed-shaped bead, incising/scoring	Kalantarian 2007, Pl. 59	Y	most likely not duplicated of beads published as necklaceBD#1857-1879, but they are quite similar.
1896	bead	Shirakavan	Grave 8	1500-800	14th-13th c. BC	Barrel-/seed-shaped bead, incising/scoring	Kalantarian 2007, Pl. 59	Y	most likely not duplicated of beads published as necklaceBD#1857-1879, but they are quite similar.
1897	bead	Shirakavan	Grave 8	1500-800	14th-13th c. BC	Barrel-/seed-shaped bead, incising/scoring	Kalantarian 2007, Pl. 59	Y	most likely not duplicated of beads published as necklaceBD#1857-1879, but they are quite similar.
1898	bead	Shirakavan	Grave 8	1500-800	14th-13th c. BC	Barrel-/seed-shaped bead, incising/scoring	Kalantarian 2007, Pl. 59	Y	most likely not duplicated of beads published as necklaceBD#1857-1879, but they are quite similar.
1899	bead	Shirakavan	Grave 8	1500-800	14th-13th c. BC	Barrel-/seed-shaped bead, incising/scoring	Kalantarian 2007, Pl. 59	Y	most likely not duplicated of beads published as necklaceBD#1857-1879, but they are quite similar.
1900	bead	Shirakavan	Grave 8	1500-800	14th-13th c. BC	Openwork bead/pendant, enclosing some other material--perhaps corroded glass; composite materials	Kalantarian 2007, Pl. 59	Y
1901	bead	Shirakavan	Grave 8	1500-800	14th-13th c. BC	Openwork bead/pendant, enclosing some other material--perhaps corroded glass; composite materials	Kalantarian 2007, Pl. 59	Y
1902	bead	Shirakavan	Grave 8	1500-800	14th-13th c. BC	Openwork bead/pendant, enclosing some other material--perhaps corroded glass; composite materials	Kalantarian 2007, Pl. 59	Y
1903	bead	Shirakavan	Grave 8	1500-800	14th-13th c. BC	Openwork bead/pendant, enclosing some other material--perhaps corroded glass; composite materials	Kalantarian 2007, Pl. 59	Y
1904	bead	Shirakavan	Grave 8	1500-800	14th-13th c. BC	Openwork bead/pendant, enclosing some other material--perhaps corroded glass; composite materials	Kalantarian 2007, Pl. 59	Y
1905	bead	Shirakavan	Grave 8	1500-800	14th-13th c. BC	Openwork bead/pendant, enclosing some other material--perhaps corroded glass; composite materials	Kalantarian 2007, Pl. 59	Y
1906	Medallion	Shirakavan	Grave 8	1500-800	14th-13th c. BC	embossed	Kalantarian 2007, Pl. 60	Y
1907	Button	Shirakavan	Grave 8	1500-800	14th-13th c. BC	described as plaque, similar to items described elsewhere as buttons; embossed	Kalantarian 2007, Pl. 60	Y
1908	Button	Shirakavan	Grave 8	1500-800	14th-13th c. BC	described as plaque, similar to items described elsewhere as buttons; embossed	Kalantarian 2007, Pl. 60	Y
1909	bead	Shirakavan	Grave 8	1500-800	14th-13th c. BC	spiral wire bead	Kalantarian 2007, Pl. 60	Y
1910	bead	Shirakavan	Grave 8	1500-800	14th-13th c. BC	spiral wire bead	Kalantarian 2007, Pl. 60	Y
1911	Sheet	Shirakavan	Grave 8	1500-800	14th-13th c. BC	fragment, with granulation, wirework/filligree	Kalantarian 2007, Pl. 60	Y	Russian, Armenian, and English descriptions are at odds, went with Armenian
1912	Pendant	Shirakavan	Grave 8	1500-800	14th-13th c. BC	granulation	Kalantarian 2007, Pl. 60	Y	Russian, Armenian, and English descriptions are at odds, went with Armenian
1913	Chain	Shirakavan	Grave 12	1500-800	Beginning of 1st mill. BC	braided wire chain, granulation	Kalantarian 2007, Pl. 60	Y	Russian (beginning 1st mill BC), Armenian, and Englis(14th-13th c. BC) h descriptions are at odds, went with Armenian
1914	bead	Metsamor	Grave 8	1500-800	Late 12th-9th c. BC	Twisted wire, openwork with cross and circle	Kalantarian 2007, Pl. 61	Y	Published as necklace with DB#1914-1962
1915	bead	Metsamor	Grave 8	1500-800	Late 12th-9th c. BC	granulation bead	Kalantarian 2007, Pl. 61	Y
1916	bead	Metsamor	Grave 8	1500-800	Late 12th-9th c. BC	granulation bead	Kalantarian 2007, Pl. 61	Y
1917	bead	Metsamor	Grave 8	1500-800	Late 12th-9th c. BC	granulation bead	Kalantarian 2007, Pl. 61	Y
1918	bead	Metsamor	Grave 8	1500-800	Late 12th-9th c. BC	granulation bead	Kalantarian 2007, Pl. 61	Y
1919	bead	Metsamor	Grave 8	1500-800	Late 12th-9th c. BC	granulation bead	Kalantarian 2007, Pl. 61	Y
1920	bead	Metsamor	Grave 8	1500-800	Late 12th-9th c. BC	granulation bead	Kalantarian 2007, Pl. 61	Y
1921	bead	Metsamor	Grave 8	1500-800	Late 12th-9th c. BC	granulation bead	Kalantarian 2007, Pl. 61	Y
1922	bead	Metsamor	Grave 8	1500-800	Late 12th-9th c. BC	granulation bead	Kalantarian 2007, Pl. 61	Y
1923	bead	Metsamor	Grave 8	1500-800	Late 12th-9th c. BC	granulation bead	Kalantarian 2007, Pl. 61	Y
1924	bead	Metsamor	Grave 8	1500-800	Late 12th-9th c. BC	granulation bead	Kalantarian 2007, Pl. 61	Y
1925	bead	Metsamor	Grave 8	1500-800	Late 12th-9th c. BC	granulation bead	Kalantarian 2007, Pl. 61	Y
1926	bead	Metsamor	Grave 8	1500-800	Late 12th-9th c. BC	small cylindrical rolled sheet	Kalantarian 2007, Pl. 61	Y
1927	bead	Metsamor	Grave 8	1500-800	Late 12th-9th c. BC	small cylindrical rolled sheet	Kalantarian 2007, Pl. 61	Y
1928	bead	Metsamor	Grave 8	1500-800	Late 12th-9th c. BC	small cylindrical rolled sheet	Kalantarian 2007, Pl. 61	Y
1929	bead	Metsamor	Grave 8	1500-800	Late 12th-9th c. BC	small cylindrical rolled sheet	Kalantarian 2007, Pl. 61	Y
1930	bead	Metsamor	Grave 8	1500-800	Late 12th-9th c. BC	small cylindrical rolled sheet	Kalantarian 2007, Pl. 61	Y
1931	bead	Metsamor	Grave 8	1500-800	Late 12th-9th c. BC	small cylindrical rolled sheet	Kalantarian 2007, Pl. 61	Y
1932	bead	Metsamor	Grave 8	1500-800	Late 12th-9th c. BC	small cylindrical rolled sheet	Kalantarian 2007, Pl. 61	Y
1933	bead	Metsamor	Grave 8	1500-800	Late 12th-9th c. BC	small cylindrical rolled sheet	Kalantarian 2007, Pl. 61	Y
1934	bead	Metsamor	Grave 8	1500-800	Late 12th-9th c. BC	small cylindrical rolled sheet	Kalantarian 2007, Pl. 61	Y
1935	bead	Metsamor	Grave 8	1500-800	Late 12th-9th c. BC	small cylindrical rolled sheet	Kalantarian 2007, Pl. 61	Y
1936	bead	Metsamor	Grave 8	1500-800	Late 12th-9th c. BC	small cylindrical rolled sheet	Kalantarian 2007, Pl. 61	Y
1937	bead	Metsamor	Grave 8	1500-800	Late 12th-9th c. BC	small cylindrical rolled sheet	Kalantarian 2007, Pl. 61	Y
1938	bead	Metsamor	Grave 8	1500-800	Late 12th-9th c. BC	small cylindrical rolled sheet	Kalantarian 2007, Pl. 61	Y
1939	bead	Metsamor	Grave 8	1500-800	Late 12th-9th c. BC	small cylindrical rolled sheet	Kalantarian 2007, Pl. 61	Y
1940	bead	Metsamor	Grave 8	1500-800	Late 12th-9th c. BC	small cylindrical rolled sheet	Kalantarian 2007, Pl. 61	Y
1941	bead	Metsamor	Grave 8	1500-800	Late 12th-9th c. BC	small cylindrical rolled sheet	Kalantarian 2007, Pl. 61	Y
1942	bead	Metsamor	Grave 8	1500-800	Late 12th-9th c. BC	small cylindrical rolled sheet	Kalantarian 2007, Pl. 61	Y
1943	bead	Metsamor	Grave 8	1500-800	Late 12th-9th c. BC	small cylindrical rolled sheet	Kalantarian 2007, Pl. 61	Y
1944	bead	Metsamor	Grave 8	1500-800	Late 12th-9th c. BC	small cylindrical rolled sheet	Kalantarian 2007, Pl. 61	Y
1945	bead	Metsamor	Grave 8	1500-800	Late 12th-9th c. BC	small cylindrical rolled sheet	Kalantarian 2007, Pl. 61	Y
1946	bead	Metsamor	Grave 8	1500-800	Late 12th-9th c. BC	small cylindrical rolled sheet	Kalantarian 2007, Pl. 61	Y
1947	bead	Metsamor	Grave 8	1500-800	Late 12th-9th c. BC	small cylindrical rolled sheet	Kalantarian 2007, Pl. 61	Y
1948	bead	Metsamor	Grave 8	1500-800	Late 12th-9th c. BC	small cylindrical rolled sheet	Kalantarian 2007, Pl. 61	Y
1949	bead	Metsamor	Grave 8	1500-800	Late 12th-9th c. BC	small cylindrical rolled sheet	Kalantarian 2007, Pl. 61	Y
1950	bead	Metsamor	Grave 8	1500-800	Late 12th-9th c. BC	small cylindrical rolled sheet	Kalantarian 2007, Pl. 61	Y
1951	bead	Metsamor	Grave 8	1500-800	Late 12th-9th c. BC	small cylindrical rolled sheet	Kalantarian 2007, Pl. 61	Y
1952	bead	Metsamor	Grave 8	1500-800	Late 12th-9th c. BC	small cylindrical rolled sheet	Kalantarian 2007, Pl. 61	Y
1953	bead	Metsamor	Grave 8	1500-800	Late 12th-9th c. BC	small cylindrical rolled sheet	Kalantarian 2007, Pl. 61	Y
1954	bead	Metsamor	Grave 8	1500-800	Late 12th-9th c. BC	small cylindrical rolled sheet	Kalantarian 2007, Pl. 61	Y
1955	bead	Metsamor	Grave 8	1500-800	Late 12th-9th c. BC	small cylindrical rolled sheet	Kalantarian 2007, Pl. 61	Y
1956	bead	Metsamor	Grave 8	1500-800	Late 12th-9th c. BC	small cylindrical rolled sheet	Kalantarian 2007, Pl. 61	Y
1957	bead	Metsamor	Grave 8	1500-800	Late 12th-9th c. BC	narrow small cylindrical	Kalantarian 2007, Pl. 61	Y
1958	bead	Metsamor	Grave 8	1500-800	Late 12th-9th c. BC	narrow small cylindrical	Kalantarian 2007, Pl. 61	Y
1959	bead	Metsamor	Grave 8	1500-800	Late 12th-9th c. BC	narrow small cylindrical	Kalantarian 2007, Pl. 61	Y
1960	bead	Metsamor	Grave 8	1500-800	Late 12th-9th c. BC	narrow small cylindrical	Kalantarian 2007, Pl. 61	Y
1961	bead	Metsamor	Grave 8	1500-800	Late 12th-9th c. BC	narrow small cylindrical	Kalantarian 2007, Pl. 61	Y
1962	bead	Metsamor	Grave 8	1500-800	Late 12th-9th c. BC	bead with two knobs	Kalantarian 2007, Pl. 61	Y
1963	Pendant	Metsamor	Grave 11	1500-800	Late 12th-9th c. BC	granulation	Kalantarian 2007, Pl. 63	Y	Published as necklace with DB#1963-1969
1964	bead	Metsamor	Grave 11	1500-800	Late 12th-9th c. BC	flanged flat bead	Kalantarian 2007, Pl. 63	Y	Published as necklace with DB#1963-1969
1965	bead	Metsamor	Grave 11	1500-800	Late 12th-9th c. BC	flanged flat bead	Kalantarian 2007, Pl. 63	Y	Published as necklace with DB#1963-1969
1966	bead	Metsamor	Grave 11	1500-800	Late 12th-9th c. BC	flanged flat bead	Kalantarian 2007, Pl. 63	Y	Published as necklace with DB#1963-1969
1967	bead	Metsamor	Grave 11	1500-800	Late 12th-9th c. BC	flanged flat bead	Kalantarian 2007, Pl. 63	Y	Published as necklace with DB#1963-1969
1968	bead	Metsamor	Grave 11	1500-800	Late 12th-9th c. BC	flanged flat bead	Kalantarian 2007, Pl. 63	Y	Published as necklace with DB#1963-1969
1969	bead	Metsamor	Grave 11	1500-800	Late 12th-9th c. BC	flanged flat bead	Kalantarian 2007, Pl. 63	Y	Published as necklace with DB#1963-1969
1970	bead	Metsamor	Grave 6	1500-800	Late 12th-9th c. BC	wirework, granulation	Kalantarian 2007, Pl. 64	Y	Published as necklace with DB#1970-2094
1971	bead	Metsamor	Grave 6	1500-800	Late 12th-9th c. BC	wirework, granulation	Kalantarian 2007, Pl. 64	Y	Published as necklace with DB#1970-2094
1972	bead	Metsamor	Grave 6	1500-800	Late 12th-9th c. BC	wirework, granulation	Kalantarian 2007, Pl. 64	Y	Published as necklace with DB#1970-2094
1973	bead	Metsamor	Grave 6	1500-800	Late 12th-9th c. BC	small cylindrical rolled sheet	Kalantarian 2007, Pl. 64	Y	Published as necklace with DB#1970-2094
1974	bead	Metsamor	Grave 6	1500-800	Late 12th-9th c. BC	small cylindrical rolled sheet	Kalantarian 2007, Pl. 64	Y	Published as necklace with DB#1970-2094
1975	bead	Metsamor	Grave 6	1500-800	Late 12th-9th c. BC	small cylindrical rolled sheet	Kalantarian 2007, Pl. 64	Y	Published as necklace with DB#1970-2094
1976	bead	Metsamor	Grave 6	1500-800	Late 12th-9th c. BC	small cylindrical rolled sheet	Kalantarian 2007, Pl. 64	Y	Published as necklace with DB#1970-2094
1977	bead	Metsamor	Grave 6	1500-800	Late 12th-9th c. BC	small cylindrical rolled sheet	Kalantarian 2007, Pl. 64	Y	Published as necklace with DB#1970-2094
1978	bead	Metsamor	Grave 6	1500-800	Late 12th-9th c. BC	small cylindrical rolled sheet	Kalantarian 2007, Pl. 64	Y	Published as necklace with DB#1970-2094
1979	bead	Metsamor	Grave 6	1500-800	Late 12th-9th c. BC	small cylindrical rolled sheet	Kalantarian 2007, Pl. 64	Y	Published as necklace with DB#1970-2094
1980	bead	Metsamor	Grave 6	1500-800	Late 12th-9th c. BC	small cylindrical rolled sheet	Kalantarian 2007, Pl. 64	Y	Published as necklace with DB#1970-2094
1981	bead	Metsamor	Grave 6	1500-800	Late 12th-9th c. BC	small cylindrical rolled sheet	Kalantarian 2007, Pl. 64	Y	Published as necklace with DB#1970-2094
1982	bead	Metsamor	Grave 6	1500-800	Late 12th-9th c. BC	small cylindrical rolled sheet	Kalantarian 2007, Pl. 64	Y	Published as necklace with DB#1970-2094
1983	bead	Metsamor	Grave 6	1500-800	Late 12th-9th c. BC	small cylindrical rolled sheet	Kalantarian 2007, Pl. 64	Y	Published as necklace with DB#1970-2094
1984	bead	Metsamor	Grave 6	1500-800	Late 12th-9th c. BC	small cylindrical rolled sheet	Kalantarian 2007, Pl. 64	Y	Published as necklace with DB#1970-2094
1985	bead	Metsamor	Grave 6	1500-800	Late 12th-9th c. BC	small cylindrical rolled sheet	Kalantarian 2007, Pl. 64	Y	Published as necklace with DB#1970-2094
1986	bead	Metsamor	Grave 6	1500-800	Late 12th-9th c. BC	small cylindrical rolled sheet	Kalantarian 2007, Pl. 64	Y	Published as necklace with DB#1970-2094
1987	bead	Metsamor	Grave 6	1500-800	Late 12th-9th c. BC	small cylindrical rolled sheet	Kalantarian 2007, Pl. 64	Y	Published as necklace with DB#1970-2094
1988	bead	Metsamor	Grave 6	1500-800	Late 12th-9th c. BC	small cylindrical rolled sheet	Kalantarian 2007, Pl. 64	Y	Published as necklace with DB#1970-2094
1989	bead	Metsamor	Grave 6	1500-800	Late 12th-9th c. BC	small cylindrical rolled sheet	Kalantarian 2007, Pl. 64	Y	Published as necklace with DB#1970-2094
1990	bead	Metsamor	Grave 6	1500-800	Late 12th-9th c. BC	small cylindrical rolled sheet	Kalantarian 2007, Pl. 64	Y	Published as necklace with DB#1970-2094
1991	bead	Metsamor	Grave 6	1500-800	Late 12th-9th c. BC	small cylindrical rolled sheet	Kalantarian 2007, Pl. 64	Y	Published as necklace with DB#1970-2094
1992	bead	Metsamor	Grave 6	1500-800	Late 12th-9th c. BC	small cylindrical rolled sheet	Kalantarian 2007, Pl. 64	Y	Published as necklace with DB#1970-2094
1993	bead	Metsamor	Grave 6	1500-800	Late 12th-9th c. BC	small cylindrical rolled sheet	Kalantarian 2007, Pl. 64	Y	Published as necklace with DB#1970-2094
1994	bead	Metsamor	Grave 6	1500-800	Late 12th-9th c. BC	small cylindrical rolled sheet	Kalantarian 2007, Pl. 64	Y	Published as necklace with DB#1970-2094
1995	bead	Metsamor	Grave 6	1500-800	Late 12th-9th c. BC	small cylindrical rolled sheet	Kalantarian 2007, Pl. 64	Y	Published as necklace with DB#1970-2094
1996	bead	Metsamor	Grave 6	1500-800	Late 12th-9th c. BC	small cylindrical rolled sheet	Kalantarian 2007, Pl. 64	Y	Published as necklace with DB#1970-2094
1997	bead	Metsamor	Grave 6	1500-800	Late 12th-9th c. BC	small cylindrical rolled sheet	Kalantarian 2007, Pl. 64	Y	Published as necklace with DB#1970-2094
1998	bead	Metsamor	Grave 6	1500-800	Late 12th-9th c. BC	small cylindrical rolled sheet	Kalantarian 2007, Pl. 64	Y	Published as necklace with DB#1970-2094
1999	bead	Metsamor	Grave 6	1500-800	Late 12th-9th c. BC	small cylindrical rolled sheet	Kalantarian 2007, Pl. 64	Y	Published as necklace with DB#1970-2094
2000	bead	Metsamor	Grave 6	1500-800	Late 12th-9th c. BC	small cylindrical rolled sheet	Kalantarian 2007, Pl. 64	Y	Published as necklace with DB#1970-2094
[truncated: 2,585 more rows]

## Sheet: Site Calculations
Site	Region	Total	4000-2500	2500-1500	1500-800	800-500	Site	Walking Time from nearest gold source (hrs; 90m DEM)	Distance from nearest gold source (km; 90m DEM)
Abanoskhevi	Middle Kura	38	0	38	0	0	Abanoskhevi	1.63854	7.4155
Aigeshat	Middle Araxes	1	0	1	0	0	Aigeshat	5.02374	25.4919
Akhchia	Middle Kura	6	0	6	0	0	Akhchia	15.0754	72.0739
Anaga	Middle Kura	26	0	26	0	0	Anaga	11.8353	55.7881
Ananauri	Middle Kura	127	0	127	0	0	Ananauri	11.161	52.4238
Archadzor	Middle Araxes	7	0	0	7	0	Archadzor	15.7255	66.8698
Argishtikhinili	Middle Araxes	5	0	0	0	5	Argishtikhinili	10.6609	54.2054
Armavir	Middle Araxes	2	0	0	0	2	Armavir	9.9921	50.9811
Aruch	Middle Araxes	8	0	8	0	0	Aruch	9.0607	44.4124
Bakurtsikhe	Middle Kura	8	0	8	0	0	Bakurtsikhe	12.3718	58.4215
Bedeni	Middle Kura	9	0	9	0	0	Bedeni	6.25978	23.9327
Beshtasheni	Middle Kura	7	0	0	7	0	Beshtasheni	6.86757	28.6149
Chinchriani Gora	Middle Kura	1	0	1	0	0	Chinchriani Gora	10.4455	48.8306
Dalis Mta	Middle Kura	16	0	16	0	0	Dalis Mta	8.60338	40.0429
Dghvaba	W. Caucasus	1	0	0	0	1	Dghvaba	12.6505	62.9964
Dimats	Middle Araxes	10	0	0	9	1	Dimats	1.45855	7.61095
Dumeila	Middle Kura	6	0	6	0	0	Dumeila	16.2636	76.1031
Dzora	Middle Araxes	2	0	2	0	0	Dzora	2.06001	7.40736
Enamta	Middle Kura	1	0	1	0	0	Enamta	9.02739	43.6897
Ergeta	W. Caucasus	45	0	0	0	45	Ergeta	12.192	60.6564
Gantiadi	Middle Kura	5	0	3	0	2	Gantiadi	2.68651	12.9168
Gavar "Mrtbi Dzor"	Middle Araxes	1	0	0	1	0	Gavar "Mrtbi Dzor"	7.09787	32.9239
Gokhebi	Middle Kura	1	0	1	0	0	Gokhebi	19.2795	89.5896
Goradziri	W. Caucasus	1	0	0	0	1	Goradziri	18.2964	78.2844
Hasansu	Middle Kura	2	2	0	0	0	Hasansu	2.10467	10.8004
Horom	Middle Araxes	4	0	0	4	0	Horom	10.2102	49.4873
Irganchai	Middle Kura	22	0	22	0	0	Irganchai	1.15887	5.67036
Karabulak	Middle Araxes	4	0	0	4	0	Karabulak	19.4081	90.6047
Karashamb	Middle Araxes	585	0	585	0	0	Karashamb	4.74979	21.4072
Karmir Blur	Middle Araxes	31	0	0	0	31	Karmir Blur	2.53622	13.2464
Kazbegi	Middle Kura	3	0	0	0	3	Kazbegi	18.5456	82.0764
Khachbulag	Middle Kura	1	1	0	0	0	Khachbulag	3.89125	16.0511
Khachenaget	Middle Araxes	2	0	2	0	0	Khachenaget	16.917	74.9157
Khanlar	Middle Kura	1	0	0	1	0	Khanlar	3.10544	15.1616
Khodzhaly	Middle Araxes	20	0	0	11	9	Khodzhaly	19.8545	88.1434
Kizylvank	Middle Araxes	1	0	1	0	0	Kizylvank	6.4451	33.3042
Kobal	Middle Kura	2	0	2	0	0	Kobal	4.18665	17.5466
Koreti	W. Caucasus	1	0	1	0	0	Koreti	15.9742	68.4009
Kraveladi II	E. Caucasus	1	0	0	1	0	Kraveladi II	46.9024	215.851
Kushchi	Middle Kura	1	0	1	0	0	Kushchi	7.5128	36.1913
Lchashen	Middle Araxes	261	0	2	259	0	Lchashen	4.82089	22.5967
Lori Berd	Middle Araxes	1540	0	65	184	1291	Lori Berd	1.78956	8.52112
Martqopi	Middle Kura	22	0	22	0	0	Martqopi	0.534956	2.91445
Mentesh Tepe	Middle Kura	14	0	14	0	0	Mentesh Tepe	4.17159	20.6772
Metsamor	Middle Araxes	372	1	0	371	0	Metsamor	7.04896	36.2784
Mikelaant Verkhvebi	Middle Kura	2	0	2	0	0	Mikelaant Verkhvebi	14.5636	68.6285
Mingeçevir	Middle Kura	27	1	0	4	22	Mingeçevir	12.8979	64.8457
Modinakhe	W. Caucasus	3	0	3	0	0	Modinakhe	15.2424	63.872
Mravaltskali	Middle Kura	15	0	15	0	0	Mravaltskali	5.13308	26.6154
Mtisdziri	W. Caucasus	2	0	0	0	2	Mtisdziri	19.0525	92.8495
Nerkin Getashen	Middle Araxes	16	0	15	0	1	Nerkin Getashen	4.10458	20.6091
Nerkin Naver	Middle Araxes	11	0	11	0	0	Nerkin Naver	5.18314	25.5691
Nigvziani	W. Caucasus	3	0	0	0	3	Nigvziani	14.5107	69.4906
Nosiri	W. Caucasus	13	0	0	0	13	Nosiri	13.5586	65.4656
Odzun	Middle Araxes	3	0	3	0	0	Odzun	0.805246	3.76331
Orozmani	Middle Kura	4	0	4	0	0	Orozmani	1.37455	6.13408
Oshakan	Middle Araxes	13	0	0	0	13	Oshakan	4.90958	24.267
Paravani	Middle Kura	1	1	0	0	0	Paravani	7.56744	32.8999
Partskhanakanevi	W. Caucasus	7	0	0	0	7	Partskhanakanevi	18.3855	89.0173
Qarajemirli	Middle Kura	3	0	3	0	0	Qarajemirli	14.1093	55.7811
Sabit Akhcha	Middle Kura	5	0	5	0	0	Sabit Akhcha	10.1832	48.2962
Saduga	Middle Kura	1	0	1	0	0	Saduga	9.19431	47.6388
Samtavro	Middle Kura	3	0	3	0	0	Samtavro	3.71552	19.1433
Samurzakan	W. Caucasus	2	0	0	0	2	Samurzakan	8.1955	39.7683
Sapar Kharaba	Middle Kura	10	0	0	10	0	Sapar Kharaba	6.82634	28.7711
Shahtaxti	Middle Araxes	1	0	1	0	0	Shahtaxti	9.74623	43.614
Shengavit	Middle Araxes	2	2	0	0	0	Shengavit	2.11191	11.1022
Shirakavan	Middle Araxes	60	0	0	60	0	Shirakavan	12.6382	62.5166
Simagre	W. Caucasus	1	0	0	0	1	Simagre	15.285	76.2043
Soyuq Bulaq	Middle Kura	23	23	0	0	0	Soyuq Bulaq	2.01756	10.0698
Stepanakert	Middle Araxes	3	0	3	0	0	Stepanakert	20.6962	80.7964
Tabatsquri	Middle Kura	1	0	1	0	0	Tabatsquri	13.1443	59.1023
Tagavoranist	Middle Araxes	111	0	0	111	0	Tagavoranist	1.81625	9.44279
Taparavani	Middle Kura	3	0	3	0	0	Taparavani	6.81979	29.8469
Tavkvetili	Middle Kura	17	0	17	0	0	Tavkvetili	14.2696	65.6761
Tetri Kvebi	Middle Kura	2	0	2	0	0	Tetri Kvebi	10.3201	48.0122
Tolors	Middle Araxes	29	0	0	29	0	Tolors	2.72346	13.242
Top Kar	Middle Kura	48	0	48	0	0	Top Kar	7.78302	37.8718
Trialeti	Middle Kura	296	0	296	0	0	Trialeti	6.97598	33.9138
Tsaishi	W. Caucasus	45	0	0	0	45	Tsaishi	10.756	53.2738
Tsartsis Gora	W. Caucasus	1	0	1	0	0	Tsartsis Gora	15.2793	65.712
Tsitelgori	Middle Kura	7	0	0	7	0	Tsitelgori	7.95148	36.3608
Tsitsmatiani	Middle Kura	1	0	1	0	0	Tsitsmatiani	7.94254	41.2744
Tsnori	Middle Kura	90	0	90	0	0	Tsnori	9.71162	47.8581
Ureki	W. Caucasus	7	0	0	0	7	Ureki	11.6876	56.3185
Vanadzor	Middle Araxes	11	0	11	0	0	Vanadzor	1.70129	8.95943
Veri	E. Caucasus	13	0	0	13	0	Veri	46.8206	212.889
Zilicha	Middle Kura	358	0	358	0	0	Zilicha	10.8517	51.6387
Zurtaketi	Middle Kura	57	0	57	0	0	Zurtaketi	2.53861	13.4006

## Sheet: Regional Calculations
Region	4000-2500	2500-1500	1500-800	800-500
Middle Araxes	3	710	1050	1353
Middle Kura	28	1209	29	27
W. Caucasus	0	5	0	127
E. Caucasus	0	0	14	0
Totals		1924	1093	1507	Totals	0	0	0	0	Totals	0	0	0	0	Totals	0	0	0	0	4524
Sites	2	3	3	3	Sites	0	0	0	0	Sites	0	0	0	0	Sites	0	0	0	0
																0	1924	1093	1507

## Sheet: Least Cost Calculations
All Sites
Hours Walk	4000-2500	2500-1500	1500-800	800-500	Total		MBA > LBA/EIA Change	% Change
0-4	28	230	334	1325	1917		104	0.452174
4-8	2	1004	655	14	1675		-349	-0.34761
8-12	0	636	4	61	701		-632	-0.993711
12-16	1	42	71	85	199		29	0.690476
16-20	0	9	15	22	46		6	0.666667
20-24	0	3	0	0	3		-3	-1
>24	0	0	14	0	14		14	#DIV/0!
Total	31	1924	1093	1507	4555		-831	-0.431913
% of total number of artifacts for each period	4000-2500	2500-1500	1500-800	800-500
0-4	0.903226	0.119543	0.305581	0.87923
4-8	0.0645161	0.52183	0.599268	0.00928998
8-12	0	0.330561	0.00365965	0.0404778
12-16	0.0322581	0.0218295	0.0649588	0.0564035
16-20	0	0.00467775	0.0137237	0.0145985
20-24	0	0.00155925	0	0
>24	0	0	0.0128088	0
Total	1	1	1	1
Middle Kura Zone							Middle Kura Zone
	4000-2500	2500-1500	1500-800	800-500	Total		MBA > LBA/EIA Change	% Change
0-4	26	149	1	2	178		-148	-0.993289
4-8	1	389	24	0	414		-365	-0.938303
8-12	0	627	0	0	627		-627	-1
12-16	1	37	4	22	64		-33	-0.891892
16-20	0	7	0	3	10		-7	-1
20-24	0	0	0	0	0		0	#DIV/0!
>24	0	0	0	0	0		0	#DIV/0!
Total	28	1209	29	27	1293		-1180	-0.976013
Middle Araxes Zone							Middle Araxes Zone
	4000-2500	2500-1500	1500-800	800-500	Total		MBA > LBA/EIA Change	% Change
0-4	2	81	333	1323	1739		252	3.11111
4-8	1	615	631	14	1261		16	0.0260163
8-12	0	9	4	7	20		-5	-0.555556
12-16	0	0	67	0	67		67	#DIV/0!
16-20	0	2	15	9	26		13	6.5
20-24	0	3	0	0	3		-3	-1
>24	0	0	0	0	0		0	#DIV/0!
Total	3	710	1050	1353	3116		340	0.478873
Table 1
Least Cost Time to Deposit (walking hrs)	0-4	4-8	8-12	12-16	16-20	20-24	>24	Overall
Middle Kura (absolute)	-148	-365	-627	-33	-7	0	0	-1180
Middle Kura (% difference)	-0.993289	-0.938303	-1	-0.891892	-1	#DIV/0!	#DIV/0!	-0.976013
Middle Araxes (absolute)	252	16	-5	67	13	-3	0	340
Middle Araxes (% difference)	3.11111	0.0260163	-0.555556	#DIV/0!	6.5	-1	#DIV/0!	0.478873
All regions (absolute)	104	-349	-632	29	6	-3	14	-831
All regions (% difference)	0.452174	-0.34761	-0.993711	0.690476	0.666667	-1	#DIV/0!	-0.431913
