# Supplementary material for: Technological rejection in regions of early gold innovation revealed by geospatial analysis
Source: Sci Rep. 2021 Oct 13;11:20255. doi: 10.1038/s41598-021-98514-7 (PMC8514478; doi:10.1038/s41598-021-98514-7)
Supplement: Supplementary file 4 — Supplementary Dataset S3. [file 41598_2021_98514_MOESM4_ESM.zip]

Archive with 5 entries (5 files):
- Caucasus_Goldwork_Binned.csv
- Caucasus_Goldwork_forR.csv
- Caucasus_Goldwork_Regional.csv
- Code_for_figures.R
- Mann-Whitney-Code.R
