# Supplementary material for: Technological rejection in regions of early gold innovation revealed by geospatial analysis
Source: Sci Rep. 2021 Oct 13;11:20255. doi: 10.1038/s41598-021-98514-7 (PMC8514478; doi:10.1038/s41598-021-98514-7)
Supplement: Supplementary file 4 — Supplementary Dataset S3. [file 41598_2021_98514_MOESM4_ESM.zip › Caucasus_Goldwork_Binned.csv]

Hours Walk	4000_2500	2500_1500	1500_800	800_500
0-4	28	230	334	1325
4-8	2	1004	655	14
8-12	0	636	4	61
12-16	1	42	71	85
16-20	0	9	15	22
20-24	0	3	0	0
>24	0	0	14	0
