# Supplementary material for: Technological rejection in regions of early gold innovation revealed by geospatial analysis
Source: Sci Rep. 2021 Oct 13;11:20255. doi: 10.1038/s41598-021-98514-7 (PMC8514478; doi:10.1038/s41598-021-98514-7)
Supplement: Supplementary file 4 — Supplementary Dataset S3. [file 41598_2021_98514_MOESM4_ESM.zip › Caucasus_Goldwork_forR.csv]

Site	Region	Total	LC_EBA	MBA	LBA_EIA	IA	TtD	DtD
Abanoskhevi	Middle Kura	38	0	38	0	0	1.638537765	7.415497839
Aigeshat	Middle Araxes	1	0	1	0	0	5.023741245	25.49192306
Akhchia	Middle Kura	6	0	6	0	0	15.07543373	72.07392785
Anaga	Middle Kura	26	0	26	0	0	11.83528996	55.78808929
Ananauri	Middle Kura	127	0	127	0	0	11.16100883	52.42381184
Archadzor	Middle Araxes	7	0	0	7	0	15.72550201	66.86983534
Argishtikhinili	Middle Araxes	5	0	0	0	5	10.66090107	54.20544414
Armavir	Middle Araxes	2	0	0	0	2	9.992100716	50.98105408
Aruch	Middle Araxes	8	0	8	0	0	9.060703278	44.41243892
Bakurtsikhe	Middle Kura	8	0	8	0	0	12.3718214	58.42153993
Bedeni	Middle Kura	9	0	9	0	0	6.25977993	23.93270054
Beshtasheni	Middle Kura	7	0	0	7	0	6.867574692	28.61489488
Chinchriani Gora	Middle Kura	1	0	1	0	0	10.44550705	48.83055341
Dalis Mta	Middle Kura	16	0	16	0	0	8.603382111	40.04290444
Dghvaba	W. Caucasus	1	0	0	0	1	12.65049934	62.99639324
Dimats	Middle Araxes	10	0	0	9	1	1.458550572	7.610945332
Dumeila	Middle Kura	6	0	6	0	0	16.26363182	76.10312163
Dzora	Middle Araxes	2	0	2	0	0	2.060012102	7.407361251
Enamta	Middle Kura	1	0	1	0	0	9.027393341	43.6897487
Ergeta	W. Caucasus	45	0	0	0	45	12.19199085	60.65636789
Gantiadi	Middle Kura	5	0	3	0	2	2.686507702	12.91679481
Gavar "Mrtbi Dzor"	Middle Araxes	1	0	0	1	0	7.097869396	32.92386344
Gokhebi	Middle Kura	1	0	1	0	0	19.27954483	89.58957686
Goradziri	W. Caucasus	1	0	0	0	1	18.29644585	78.28436375
Hasansu	Middle Kura	2	2	0	0	0	2.104674816	10.80040588
Horom	Middle Araxes	4	0	0	4	0	10.21021557	49.48733315
Irganchai	Middle Kura	22	0	22	0	0	1.158871889	5.670360433
Karabulak	Middle Araxes	4	0	0	4	0	19.40807724	90.60470523
Karashamb	Middle Araxes	585	0	585	0	0	4.749790668	21.40716918
Karmir Blur	Middle Araxes	31	0	0	0	31	2.536216259	13.24637626
Kazbegi	Middle Kura	3	0	0	0	3	18.54559135	82.07643996
Khachbulag	Middle Kura	1	1	0	0	0	3.891253948	16.05110415
Khachenaget	Middle Araxes	2	0	2	0	0	16.91697693	74.91572888
Khanlar	Middle Kura	1	0	0	1	0	3.10544157	15.16156426
Khodzhaly	Middle Araxes	20	0	0	11	9	19.85446358	88.14344881
Kizylvank	Middle Araxes	1	0	1	0	0	6.445102692	33.30423868
Kobal	Middle Kura	2	0	2	0	0	4.186645031	17.54662998
Koreti	W. Caucasus	1	0	1	0	0	15.97423363	68.40086892
Kraveladi II	E. Caucasus	1	0	0	1	0	46.90235901	215.8512797
Kushchi	Middle Kura	1	0	1	0	0	7.512798786	36.19131959
Lchashen	Middle Araxes	261	0	2	259	0	4.820888996	22.59670556
Lori Berd	Middle Araxes	1540	0	65	184	1291	1.789561987	8.521115817
Martqopi	Middle Kura	22	0	22	0	0	0.534956455	2.914452076
Mentesh Tepe	Middle Kura	14	0	14	0	0	4.17159462	20.67716014
Metsamor	Middle Araxes	372	1	0	371	0	7.048956871	36.27843892
Mikelaant Verkhvebi	Middle Kura	2	0	2	0	0	14.56355572	68.62845388
Minge�evir	Middle Kura	27	1	0	4	22	12.89791679	64.84574092
Modinakhe	W. Caucasus	3	0	3	0	0	15.24240398	63.87204311
Mravaltskali	Middle Kura	15	0	15	0	0	5.133079052	26.6153796
Mtisdziri	W. Caucasus	2	0	0	0	2	19.05250168	92.84947467
Nerkin Getashen	Middle Araxes	16	0	15	0	1	4.104577065	20.60910603
Nerkin Naver	Middle Araxes	11	0	11	0	0	5.183141708	25.56910089
Nigvziani	W. Caucasus	3	0	0	0	3	14.51066399	69.49062261
Nosiri	W. Caucasus	13	0	0	0	13	13.5586462	65.46561688
Odzun	Middle Araxes	3	0	3	0	0	0.805245757	3.763309022
Orozmani	Middle Kura	4	0	4	0	0	1.374552011	6.134075831
Oshakan	Middle Araxes	13	0	0	0	13	4.909580231	24.26704829
Paravani	Middle Kura	1	1	0	0	0	7.567439079	32.89986256
Partskhanakanevi	W. Caucasus	7	0	0	0	7	18.38550949	89.01729377
Qarajemirli	Middle Kura	3	0	3	0	0	14.10925674	55.7811092
Sabit Akhcha	Middle Kura	5	0	5	0	0	10.1832056	48.29616123
Saduga	Middle Kura	1	0	1	0	0	9.194308281	47.63880324
Samtavro	Middle Araxes	3	0	3	0	0	3.71551609	19.14333452
Samurzakan	Middle Kura	2	0	0	0	2	8.195497513	39.76830484
Sapar Kharaba	W. Caucasus	10	0	0	10	0	6.826341629	28.77105545
Shahtaxti	Middle Kura	1	0	1	0	0	9.746225357	43.61396689
Shengavit	Middle Araxes	2	2	0	0	0	2.111906767	11.10220728
Shirakavan	Middle Araxes	60	0	0	60	0	12.63819313	62.51664419
Simagre	W. Caucasus	1	0	0	0	1	15.28502083	76.20430034
Soyuq Bulaq	Middle Kura	23	23	0	0	0	2.017563343	10.0698186
Stepanakert	Middle Araxes	3	0	3	0	0	20.6962471	80.79641397
Tabatsquri	Middle Kura	1	0	1	0	0	13.14434338	59.10232055
Tagavoranist	Middle Araxes	111	0	0	111	0	1.816252589	9.442793177
Taparavani	Middle Kura	3	0	3	0	0	6.819794655	29.84691911
Tavkvetili	Middle Kura	17	0	17	0	0	14.26957798	65.6761109
Tetri Kvebi	Middle Kura	2	0	2	0	0	10.32014561	48.0121984
Tolors	Middle Araxes	29	0	0	29	0	2.723460436	13.24201884
Top Kar	Middle Kura	48	0	48	0	0	7.783022404	37.87177317
Trialeti	Middle Kura	296	0	296	0	0	6.975981712	33.91383443
Tsaishi	W. Caucasus	45	0	0	0	45	10.75595474	53.27382529
Tsartsis Gora	W. Caucasus	1	0	1	0	0	15.27926064	65.71202754
Tsitelgori	Middle Kura	7	0	0	7	0	7.951479912	36.36079194
Tsitsmatiani	Middle Kura	1	0	1	0	0	7.942539692	41.27435041
Tsnori	Middle Kura	90	0	90	0	0	9.71161747	47.85808225
Ureki	W. Caucasus	7	0	0	0	7	11.68760777	56.31846278
Vanadzor	Middle Araxes	11	0	11	0	0	1.701287985	8.959434316
Veri	E. Caucasus	13	0	0	13	0	46.82056427	212.8885863
Zilicha	Middle Kura	358	0	358	0	0	10.85172081	51.63865159
Zurtaketi	Middle Kura	57	0	57	0	0	2.538614035	13.40056256
