# Supplementary material for: Technological rejection in regions of early gold innovation revealed by geospatial analysis
Source: Sci Rep. 2021 Oct 13;11:20255. doi: 10.1038/s41598-021-98514-7 (PMC8514478; doi:10.1038/s41598-021-98514-7)
Supplement: Supplementary file 4 — Supplementary Dataset S3. [file 41598_2021_98514_MOESM4_ESM.zip › Caucasus_Goldwork_Regional.csv]

Region	4000-2500	2500-1500	1500-800	800-500
Middle Araxes	3	710	1050	1353
Middle Kura	28	1209	29	27
W. Caucasus	0	5	0	127
E. Caucasus	0	0	14	0
