# Supplementary material for: Technological rejection in regions of early gold innovation revealed by geospatial analysis
Source: Sci Rep. 2021 Oct 13;11:20255. doi: 10.1038/s41598-021-98514-7 (PMC8514478; doi:10.1038/s41598-021-98514-7)
Supplement: Supplementary file 4 — Supplementary Dataset S3. [file 41598_2021_98514_MOESM4_ESM.zip › Code_for_figures.R]

library(tidyverse)
library(svglite)
library(gdtools)
library(viridis)


#Setting the working directory; adjust as required
setwd("C:/Users/Nat/OneDrive - Cranfield University/Documents/Caucasus Goldwork/R-work")

#Importing data
binned <- read.csv("Caucasus_Goldwork_Binned.csv")
indiv <- read.csv("Caucasus_Goldwork_forGIS4.csv")
regional <- read.csv("Caucasus_Goldwork_Regional.csv")

##########################################################

#For producing figure 5A

#Replacing zeros with NA
indiv[indiv == 0] <- NA

#Cleaning data and doing find-replaces
indiv2 <- gather(indiv, "Period", "Objects", 4:7)
indiv2[indiv2 == "LC_EBA"] <- "4000-2500 BC"
indiv2[indiv2 == "MBA"] <- "2500-1500 BC"
indiv2[indiv2 == "LBA_EIA"] <- "1500-800 BC"
indiv2[indiv2 == "IA"] <- "800-500 BC"

#Making the variable "Period" a factor and ensuring that it is in chronological order (important for plotting order)
indiv2$Period <- factor(indiv2$Period, levels = c("4000-2500 BC", "2500-1500 BC", "1500-800 BC", "800-500 BC"))
indiv2$Region <- factor(indiv2$Region)

cbPalette <- c("#0072B2", "#009E73", "#000000", "#D55E00", "#E69F00", "#56B4E9", "#CC79A7","#F0E442")

#plotting
plot1 <- ggplot(data=indiv2, aes(x=TtD,y=Objects))

plot1 + scale_y_log10() + geom_point(aes(fill=Period, shape=Period), size=3, alpha=0.7) +
  theme_light() +
  scale_fill_manual(values = cbPalette, breaks=c("4000-2500 BC", "2500-1500 BC", "1500-800 BC", "800-500 BC")) +
  scale_shape_manual(values = c(21, 22, 23, 24), breaks=c("4000-2500 BC", "2500-1500 BC", "1500-800 BC", "800-500 BC")) +
  labs(x="Walking Time to Nearest Gold Deposit (hrs)", y="Object Count") +
  theme(legend.position = c(0.7,0.7))

#exporting
ggsave("plot1.svg", width=4, height=3, units="in")


#################################################

#For producing figure 2

#Replacing zeros with NA
regional[regional == 0] <- NA

#Tidying data
regional2 <- gather(regional, "Period", "Objects", 2:5)

regional2[regional2 == "X4000.2500"] <- "4000-2500 BC"
regional2[regional2 == "X2500.1500"] <- "2500-1500 BC"
regional2[regional2 == "X1500.800"] <- "1500-800 BC"
regional2[regional2 == "X800.500"] <- "800-500 BC"

#Make factors and reorder them in chronological order
regional2$Period <- factor(regional2$Period, levels = c("4000-2500 BC", "2500-1500 BC", "1500-800 BC", "800-500 BC"))

#plotting
plot2 <- ggplot(data=regional2, aes(x=Period, y=Objects))

plot2 + 
  geom_col(aes(fill=Region), position="dodge", width=0.75, color="black") +
  geom_text(aes(label=Objects, group=Region), vjust=-0.5, position = position_dodge(width = 0.75)) +
  scale_y_log10() + 
  theme_light() +
  labs(x="Period", y="Object Count") +
  theme(legend.position = "bottom")+
  scale_fill_viridis(discrete=TRUE, option = "B")

#exporting
ggsave("plot2.svg", width=3, height=3, units="in")


########################################################

#Binned plot by distance from ore deposit

#Replacing zeros with NA
binned[binned == 0] <- NA

#Cleaning data and doing find-replaces
binned2 <- gather(binned, "Period", "Objects", 2:5)
binned2[binned2 == "X4000_2500"] <- "4000-2500 BC"
binned2[binned2 == "X2500_1500"] <- "2500-1500 BC"
binned2[binned2 == "X1500_800"] <- "1500-800 BC"
binned2[binned2 == "X800_500"] <- "800-500 BC"

binned2$Period <- factor(binned2$Period, levels = c("4000-2500 BC", "2500-1500 BC", "1500-800 BC", "800-500 BC"))
binned2$Hours.Walk <- factor(binned2$Hours.Walk, levels = c("0-4", "4-8", "8-12", "12-16", "16-20", "20-24", ">24"))

#plotting
plot3 <- ggplot(data=binned2, aes(x=Hours.Walk, y=Objects))

plot3 +
  geom_line(aes(group=Period, color=Period), size=1) +
  geom_point(aes(fill=Period, shape=Period), size=3, alpha=0.7) +
  theme_light() +
  scale_y_log10() + 
  scale_color_manual(values = cbPalette, breaks=c("4000-2500 BC", "2500-1500 BC", "1500-800 BC", "800-500 BC")) +
  scale_fill_manual(values = cbPalette, breaks=c("4000-2500 BC", "2500-1500 BC", "1500-800 BC", "800-500 BC")) +
  scale_shape_manual(values = c(21, 22, 23, 24), breaks=c("4000-2500 BC", "2500-1500 BC", "1500-800 BC", "800-500 BC")) +
  labs(x="Walking Time from Nearest Gold Deposit (hrs)", y="Object Count") +
  theme(legend.position = c(0.8,0.8))

#exporting
ggsave("plot3.svg", width=4, height=3, units="in")


########################################################

#For producing figure 5B

#Replacing zeros with NA
binned[binned == 0] <- NA

#creates a new data-frame and converts it to percentages
binned_pc <- binned

binned_pc$X4000_2500 <- binned_pc$X4000_2500/colSums(binned[2], na.rm=TRUE)*100
binned_pc$X2500_1500 <- binned_pc$X2500_1500/colSums(binned[3], na.rm=TRUE)*100
binned_pc$X1500_800 <- binned_pc$X1500_800/colSums(binned[4], na.rm=TRUE)*100
binned_pc$X800_500 <- binned_pc$X800_500/colSums(binned[5], na.rm=TRUE)*100


#Tidying data and ordering factors
binned_pc2 <- gather(binned_pc, "Period", "Objects", 2:5)
binned_pc2[binned_pc2 == "X4000_2500"] <- "4000-2500 BC"
binned_pc2[binned_pc2 == "X2500_1500"] <- "2500-1500 BC"
binned_pc2[binned_pc2 == "X1500_800"] <- "1500-800 BC"
binned_pc2[binned_pc2 == "X800_500"] <- "800-500 BC"

binned_pc2$Period <- factor(binned_pc2$Period, levels = c("4000-2500 BC", "2500-1500 BC", "1500-800 BC", "800-500 BC"))
binned_pc2$Hours.Walk <- factor(binned_pc2$Hours.Walk, levels = c("0-4", "4-8", "8-12", "12-16", "16-20", "20-24", ">24"))


#plotting
plot4 <- ggplot(data=binned_pc2, aes(x=Hours.Walk, y=Objects))

plot4 +
  geom_line(aes(group=Period, color=Period), size=1) +
  geom_point(aes(fill=Period, shape=Period), size=3, alpha=0.7) +
  theme_light() +
  #scale_y_log10() + 
  scale_color_manual(values = cbPalette, breaks=c("4000-2500 BC", "2500-1500 BC", "1500-800 BC", "800-500 BC")) +
  scale_fill_manual(values = cbPalette, breaks=c("4000-2500 BC", "2500-1500 BC", "1500-800 BC", "800-500 BC")) +
  scale_shape_manual(values = c(21, 22, 23, 24), breaks=c("4000-2500 BC", "2500-1500 BC", "1500-800 BC", "800-500 BC")) +
  labs(x="Walking Time from Nearest Gold Deposit (hrs)", y="Percentage of Objects") +
  theme(legend.position = c(0.8,0.8))


#exporting
ggsave("plot4.svg", width=4, height=3, units="in")

########################################################


#For producing figure S6

#Replacing zeros with NA
indiv[indiv == 0] <- NA

#creates a new data-frame and converts it to percentages: Individual sites, but as percentages.
indiv_pc <- indiv

indiv_pc$LC_EBA <- indiv_pc$LC_EBA/colSums(indiv[4], na.rm=TRUE)*100
indiv_pc$MBA <- indiv_pc$MBA/colSums(indiv[5], na.rm=TRUE)*100
indiv_pc$LBA_EIA <- indiv_pc$LBA_EIA/colSums(indiv[6], na.rm=TRUE)*100
indiv_pc$IA <- indiv_pc$IA/colSums(indiv[7], na.rm=TRUE)*100


#Cleaning data and doing find-replaces; making Region and period factors with the right ordering for Period.
indiv_pc2 <- gather(indiv_pc, "Period", "Objects", 4:7)
indiv_pc2[indiv_pc2 == "LC_EBA"] <- "4000-2500 BC"
indiv_pc2[indiv_pc2 == "MBA"] <- "2500-1500 BC"
indiv_pc2[indiv_pc2 == "LBA_EIA"] <- "1500-800 BC"
indiv_pc2[indiv_pc2 == "IA"] <- "800-500 BC"

indiv_pc2$Period <- factor(indiv_pc2$Period, levels = c("4000-2500 BC", "2500-1500 BC", "1500-800 BC", "800-500 BC"))
indiv_pc2$Region <- factor(indiv_pc2$Region)

#Creating new column and putting binned least cost time from deposit in the new column.

indivbinned_pc <- indiv_pc2 %>% mutate(TtD_bn = cut(TtD, breaks = c(0,4,8,12,16,20,24,Inf)))

#Eliminating zeros (instances where a site has 0 objects for a certain period).

indivbinned_pc2 <- subset(indivbinned_pc, Objects!="NA")

#Reassigning factors to better labels

indivbinned_pc2 <- indivbinned_pc2 %>% mutate(TtD_bn = recode(indivbinned2$TtD_bn,
                                                        "(0,4]"="0-4",
                                                        "(4,8]"="4-8",
                                                        "(8,12]"="8-12",
                                                        "(12,16]"="12-16",
                                                        "(16,20]"="16-20",
                                                        "(20,24]"="20-24",
                                                        "(24,Inf]"=">24"))

#sorting the dataframe and assigning factors such that the stacked bars charts stack sites with the smallest # of objects at the bottom.
indivbinned_pc3 <- arrange (indivbinned_pc2, Objects)
indivbinned_pc3$Site <- factor(indivbinned_pc3$Site, levels = unique(indivbinned_pc3$Site))

#plotting

plot7 <- ggplot(indivbinned_pc3, aes(x=TtD_bn, y=Objects, fill=Site))
plot7 + 
  geom_bar(stat="identity", position="stack", color="black", fill="grey", size=0.1) +
  theme_light() +
  labs(x="Walking Time to Nearest Gold Deposit (hrs)", y="Percentage of Objects") +
  facet_wrap(~ Period) +
  theme(legend.position = "none") +
  coord_cartesian(ylim=c(0,100))

#exporting
ggsave("plot7.svg", width=6, height=5, units="in")
