# Supplementary material for: Technological rejection in regions of early gold innovation revealed by geospatial analysis
Source: Sci Rep. 2021 Oct 13;11:20255. doi: 10.1038/s41598-021-98514-7 (PMC8514478; doi:10.1038/s41598-021-98514-7)
Supplement: Supplementary file 4 — Supplementary Dataset S3. [file 41598_2021_98514_MOESM4_ESM.zip › Mann-Whitney-Code.R]

library(tidyverse)

setwd("C:/Users/Nat/OneDrive - Cranfield University/Documents/Caucasus Goldwork/R-work")

#Importing data. The .csv is a table of sites, listing their region, least cost time from the nearest gold deposit,
#and the quantities of gold for each period (this last one is not "tidy" data, I know, but for this section of my code, I eliminate 
#those columns anyway)
indiv <- read.csv("Caucasus_Goldwork_forGIS4.csv")

#Setting up the data frame, eliminating columns not necessary for this analysis. Specifying Region variable as a factor.

MWU <- subset(indiv, select = -c(LC_EBA,MBA,LBA_EIA,IA))
MWU$Region <- as.factor(MWU$Region)

#Test for normality to justify the Mann-Whitney test; one fails, the other is successful, so the choice of a test for a non-normal distribution is justified.

shapiro.test(MWU.MA$TtD)
shapiro.test(MWU.MK$TtD)

#Mann-Whitney U Test set up by creating two separate data-frames

MWU.MK <- subset(MWU, Region=="Middle Kura")
MWU.MA <- subset(MWU, Region=="Middle Araxes")

wilcox.test(MWU.MK$TtD,MWU.MA$TtD)
wilcox.test(MWU.MA$TtD,MWU.MK$TtD)

#U statistic is different depending on the ordering here. This is normal. U1+U2 =n1n2 as expected. 
#p-value is the same regardless of ordering, as expected.

#This is another slightly more concise way to set up a Mann-Whitney test, where you input the dataframe with one column of values and the other column a factor 
#with two values, in this case "Middle Kura" and "Middle Araxes." It gives the same results.

#Eliminating the W. Caucasus and E. Caucasus sites, as they are not the comparison of interest. 
MWU2 <- subset(MWU, Region!="W. Caucasus ")
MWU2 <- subset(MWU2, Region!="E. Caucasus")

wilcox.test(MWU2$TtD~MWU2$Region)
